# Supplementary material for: Level of professional ethics awareness and medical ethics competency of dental hygienists and dental hygiene students: the need to add ethics items to the Korean Dental Hygienist Licensing Examination
Source: J Educ Eval Health Prof. 2020 Nov 17;17:34. doi: 10.3352/jeehp.2020.17.34 (PMC7758182; doi:10.3352/jeehp.2020.17.34)
Supplement: Supplementary file 1 [file jeehp-17-34-dataset1.xlsx]

## Sheet: 설문지 응답 시트1
귀하의 출생년도는 언제입니까?	귀하의 성별은?	귀하의 근무경력은?	결혼여부?	귀하의 최종학력은?	귀하께서 근무하고 계시는 유형은?	귀하께서 근무하고 계시는 지역은?	귀하는 치과위생사가 준수해야 할 직업윤리에 대해 얼마나 알고 계십니까?	귀하는 치과위생사에게 직업윤리교육이 중요하다고 생각하십니까?	귀하는 치과위생사에게 직업윤리교육이 필요하다고 생각하십니까?	귀하는 치과위생사에게 해당하는 직업윤리 교육을 이수하신 경험이 있습니까?	귀하는 치과위생사의 직업윤리교육이 어디에서 이루어져야 한다고 생각하십니까?	귀하는 협회나 학회에서 보수교육으로 직업윤리 교육 관련 강좌가 있다면 수강하시겠습니까?	A1. 의학적 이익과 환자의 선호 등을 바탕으로 환자의 최선의 이익을 파악할 수 있다	A2. 환자를 위한 최선의 이익에 대한 치과위생사의 전반적 의무를 열거할 수 있다	A3. 환자를 위한 최선의 이익을 보장할 수 있는 인적, 사회적, 제도적 요소를 이해하고 관리할 수 있다	A4. 최선의 진료를 받을 권리, 차별받지 않을 권리, 환자의 자기결정권 등 환자의 전반적인 내용을 설명할 수 있다	A5. 최선의 진료를 받을 권리, 차별받지 않을 권리, 환자의 자기결정권 등 환자의 권리의 근거를 설명할 수 있다	A6. 개별 상황에서 적용해야 할 환자 권리의 결정 원칙과 우선 순위를 설명할 수 있다	A7. 환자안전에 대한 치과위생사의 전반적 의무를 설명할 수 있다	A8. 환자안전사건을 유발할 수 있는 인적, 제도적 요인을 이해하고 관리할 수 있다	A9. 환자안전사건 공개 관련 의무와 보고 체계 및 절차를 설명할 수 있다	B1. 환자의 의견을 경청하고 입장을 존중하며, 환자의 생각, 감정, 가치 체계를 인정하고 공감할 수 있다	B2. 환자로부터 필요한 정보를 수집하고, 환자의 안전하게 관리하며, 정보를 공유하여 앞으로의 계획에 대해 합의할 수 있다	B3. 환자의 의사가 보호자나 의료진과 다른 경우 환자의 의견을 우선적으로 고려해야 하는 이유를 설명할 수 있다	B4. 환자와 관련된 모든 정보를 제공하고 충분히 설명하여 이를 바탕으로 환자의 동의를 받을 수 있다	B5. 환자의 의사결정능력이 온전하지 않은 경우(소아나 미성년자, 치매환자, 정신질환자 등)대리인 자격 및 동의 판단 기준을 적용할 수 있다	B6. 환자의 자발성에 영향을 줄 수 있는 경제/사회적 요인을 파악하고 이를 최소화하며 동의를 받을 수 있다	B7. 환자와 관련된 의료정보를 진단과 치료 이외의 용도로 사용하려는 경우 충분한 정보에 근거한 동의를 얻을 수 있다	B8. 환자의 비밀보장이 예외가 되는 상황에서 이에 대한 정보를 환자에게 충분히 제공할 수 있고, 환자로부터 동의를 받을 수 있다	B9. 치과의사의 설명 내용과 환자의 의사결정내용(동의 혹의 거부)을 기록할 수 있다	C1. 미성년자를 포함하여 진료 중 환자로부터 얻게 되는 개인정보를 포함한 특정 질병 및 치료와 관련된 정보에 대해 비밀을 유지할 수 있다	C2. 환자의 비밀보호 예외 상황에서 관련법과 정보를 이해하고 환자에게 충분히 제공할 수 있다	D1. 적법한 절차에 따라 환자에게 나쁜 소식을 전하고 적절하게 설명하며 공감을 바탕으로 대화하여 향후 계획을 수립할 수 있다	D2. 의료실수 발생 시 원칙에 따라 공개하고 사과를 위한 의사소통을 할 수 있다.	E1. 의학적 지식에 반한 환자(가족이나 보호자)의 검사나 치료 요구에 적절히 대응할 수 있다	E2. 환자-의사 관계를 위협하는 선물을 포함한 금전 관계 또는 애정관계 등을 인지하고 적절히 대처할 수 있다	F1. 의료윤리 4원칙을 열거하고 설명할 수 있다	G1. 전문직업성의 개념과 구성요소를 열거하고 설명할 수 있다	G2. 직업자율성과 사회적 책무성을 설명할 수 있다	G3. 치위생전문직에게 윤리규약이 필요한 이유를 설명할 수 있다	H1. 동료 치과위생사와의 다양한 역할과 책임에 대하여 이해와 존중을 표현할 수 있다	H2. 동료 치과위생사의 의견을 경청하고 예의와 배려를 표현할 수 있다	H3. 치과관련 종사자와의 동반자적 관계를 유지하며, 전문적 의견을 제시하고 협력할 수 있다	H4. 팀 의료를 이해하고 팀이 효과적으로 기능하도록 하는 치과위생사의 역할과 책임을 설명할 수 있다	H5. 차별 및 괴롭힘이 없는 긍정적인 근무 환경을 조성하고 유지할 수 있다	I1. 이해상충 개념을 설명할 수 있다	I2. 보건의료제도로 인해 발생하는 이해상충 문제에 대해서 적절하게 대처할 수 있다	I3. 연구과정에서 발생하는 이해상충에 대하여 적절하게 대처할 수 있다	I4. 부당한 이득을 정의하고 부당성의 근거를 설명할 수 있다
1989	여자	9년	기혼	대학원 졸	치과의원	서울‧경기‧인천권	그저 그렇다	그렇다	그렇다	잘 모르겠다	협회나 학회 보수교육	그렇다	5	4	4	4	4	3	4	4	3	5	5	4	5	5	4	5	5	5	5	5	5	5	5	5	3	2	2	3	5	4	4	4	5	3	3	3	3
1993	여자	4년4개월	미혼	대졸	치과병원	서울‧경기‧인천권	알고 있다	매우 그렇다	매우 그렇다	아니오	대학 전공교육과정	그렇다	4	2	4	4	4	5	5	5	5	5	4	5	5	5	5	4	4	5	5	5	5	5	5	5	2	2	2	2	4	4	4	4	5	4	5	4	5
1974	여자	25년	기혼	대학원 졸	치과병원	경상권	알고 있다	매우 그렇다	매우 그렇다	예	협회나 학회 보수교육	매우 그렇다	4	3	3	3	3	3	3	3	3	4	4	4	4	4	4	4	4	4	4	4	4	4	4	4	3	3	3	4	4	4	4	4	4	4	4	4	4
1982	여자	16년4개월	기혼	대학원 졸	치과의원	서울‧경기‧인천권	알고 있다	매우 그렇다	매우 그렇다	잘 모르겠다	대학 전공교육과정	그저 그렇다	4	3	3	3	3	3	3	3	2	4	4	3	4	5	3	5	3	5	4	2	3	2	4	3	1	2	2	2	4	4	4	4	4	3	3	4	2
1980	여자	13년	미혼	대학원 졸	치과의원	서울‧경기‧인천권	그저 그렇다	그렇다	그렇다	아니오	대학 전공교육과정	그렇다	4	1	2	1	1	2	1	2	1	4	4	3	4	2	4	2	2	4	5	1	4	3	4	2	1	1	1	4	3	4	4	4	4	3	2	1	1
1973	여자	22년 5개월	기혼	대학원 졸	치과병원	서울‧경기‧인천권	알고 있다	매우 그렇다	매우 그렇다	아니오	대학 전공교육과정	그렇다	5	4	5	5	5	4	5	4	4	5	4	4	4	5	5	5	3	4	5	3	4	4	4	3	4	5	5	4	4	4	5	5	5	4	5	5	5
1995	여자	2개월	미혼	대졸	회사	서울‧경기‧인천권	알고 있다	그저 그렇다	그저 그렇다	아니오	대학 교양교육과정	그렇지 않다	4	4	3	4	3	3	3	3	3	4	4	3	3	4	3	3	3	3	3	3	3	3	2	4	3	3	3	4	3	3	3	3	3	2	3	3	3
1988	여자	9	기혼	대졸	대학(종합)병원	서울‧경기‧인천권	알고 있다	그렇다	그렇다	예	대학 전공교육과정	그렇다	4	3	4	4	4	4	4	4	5	4	5	4	5	4	4	4	4	4	4	4	4	4	4	5	3	3	4	3	4	4	4	4	4	3	3	3	4
1980	여자	18년 6개월	기혼	대학원 졸	치과의원	서울‧경기‧인천권	그저 그렇다	매우 그렇다	그렇다	아니오	대학 전공교육과정	그렇다	4	3	2	2	2	2	2	3	2	4	3	2	4	4	4	4	3	4	4	3	4	4	3	3	3	2	2	1	3	4	4	4	3	3	3	2	2
1984	여자	8년5개월	기혼	대학원 졸	치과의원	서울‧경기‧인천권	알고 있다	그렇다	그렇다	아니오	대학 전공교육과정	그렇다	4	4	3	2	2	2	4	3	2	4	4	4	4	4	4	4	2	4	4	2	4	4	4	2	1	2	2	2	3	3	3	3	4	4	3	4	4
1991	여자	7년	미혼	대졸	치과의원	서울‧경기‧인천권	알고 있다	그렇다	그렇다	잘 모르겠다	대학 전공교육과정	그렇다	4	3	3	2	2	2	3	2	2	4	4	4	4	4	4	4	4	4	5	3	4	4	4	3	2	2	2	2	4	4	4	3	5	2	3	3	2
1977	여자	21년	기혼	대학원 졸	치과병원	서울‧경기‧인천권	그저 그렇다	그렇다	매우 그렇다	예	대학 전공교육과정	매우 그렇다	5	4	4	4	4	4	4	4	4	4	4	4	4	4	4	4	4	4	4	4	4	4	4	4	3	3	3	3	3	3	3	3	3	3	3	3	3
1987	여자	8년	기혼	전문대 졸	치과의원	서울‧경기‧인천권	그저 그렇다	그렇다	그렇다	아니오	대학 전공교육과정	그렇지 않다	4	4	4	2	2	2	2	3	2	4	4	3	4	4	3	4	4	4	4	4	4	3	5	4	2	2	2	2	4	5	4	4	5	2	2	2	3
1990	여자	9년5개월	미혼	전공심화	치과의원	서울‧경기‧인천권	그저 그렇다	그렇다	매우 그렇다	아니오	대학 전공교육과정	매우 그렇다	4	4	3	1	1	1	3	2	1	4	5	2	5	3	5	4	4	5	5	5	4	4	4	5	3	3	2	3	4	5	4	5	4	2	3	3	4
1991	여자	7년5개월	기혼	전문대 졸	치과의원	서울‧경기‧인천권	아주 잘 알고 있다	매우 그렇다	매우 그렇다	예	대학 전공교육과정	매우 그렇다	5	4	4	4	2	4	4	4	2	5	5	5	5	5	5	5	5	5	5	5	5	5	5	5	3	4	4	4	5	5	5	5	4	4	4	3	4
1986	여자	5년	기혼	대학원 졸	치과의원	서울‧경기‧인천권	알고 있다	그렇다	그저 그렇다	예	대학 교양교육과정	그렇다	5	4	4	4	4	5	4	4	5	4	4	4	4	4	4	4	4	4	4	4	3	4	4	4	4	4	4	4	4	4	4	4	4	4	4	4	4
1981	여자	18년2개월	기혼	대학원 졸	대학(종합)병원	서울‧경기‧인천권	알고 있다	매우 그렇다	매우 그렇다	예	대학 전공교육과정	매우 그렇다	4	4	4	4	4	4	4	4	4	4	4	4	4	4	4	4	4	4	4	4	4	4	4	4	2	2	4	4	4	4	4	4	4	4	4	4	4
1983년	여자	7년 6개월	기혼	대학원 졸	보건(지)소	서울‧경기‧인천권	알고 있다	매우 그렇다	매우 그렇다	아니오	대학 전공교육과정	매우 그렇다	4	2	2	2	1	2	2	2	2	3	3	3	3	4	4	3	3	5	5	4	5	5	5	5	1	1	1	2	4	4	5	5	5	5	4	4	4
1986	여자	3년 3개월	미혼	대학원 졸	치과의원	서울‧경기‧인천권	알고 있다	매우 그렇다	매우 그렇다	아니오	대학 전공교육과정	그저 그렇다	4	2	2	4	3	4	2	2	2	4	5	3	3	4	4	4	4	5	5	4	4	3	3	5	4	4	3	3	5	5	4	3	4	3	4	4	2
1980	여자	16년	기혼	대졸	치과의원	서울‧경기‧인천권	알고 있다	그렇다	매우 그렇다	잘 모르겠다	대학 전공교육과정	매우 그렇다	4	3	4	4	4	2	3	3	3	4	4	4	4	4	4	4	4	4	4	4	4	4	4	4	2	2	2	3	4	4	4	4	4	4	4	3	3
1977	여자	19년6개월	미혼	대졸	치과의원	서울‧경기‧인천권	그저 그렇다	매우 그렇다	매우 그렇다	아니오	대학 비교과 교육과정	매우 그렇다	5	3	3	3	3	3	3	3	3	4	4	3	4	2	3	4	3	4	5	3	4	4	4	5	2	2	2	2	3	4	4	4	4	4	4	3	3
1982	여자	15년	기혼	전문대 졸	치과의원	서울‧경기‧인천권	그저 그렇다	그렇다	그렇다	잘 모르겠다	대학 교양교육과정	그렇지 않다	3	4	3	2	2	2	4	2	3	4	4	4	4	4	4	4	4	5	5	2	4	5	5	4	1	1	1	2	4	4	4	4	4	4	3	3	4
1995	여자	2년	미혼	대졸	치과의원	서울‧경기‧인천권	알고 있다	그저 그렇다	그저 그렇다	아니오	대학 비교과 교육과정	그저 그렇다	3	2	3	4	4	4	4	4	4	4	3	4	4	4	4	4	3	4	3	3	4	3	3	4	2	2	3	3	4	4	4	4	2	3	3	3	4
1996	여자	1년	미혼	대졸	치과병원	서울‧경기‧인천권	알고 있다	그렇다	그렇다	잘 모르겠다	대학 전공교육과정	그렇다	3	4	3	4	3	4	4	3	3	3	3	4	4	4	3	4	4	4	4	3	3	3	4	4	2	2	2	2	4	4	4	4	4	3	3	3	3
1992	여자	4년	기혼	대학원 졸	치과의원	서울‧경기‧인천권	그저 그렇다	매우 그렇다	매우 그렇다	잘 모르겠다	대학 전공교육과정	매우 그렇다	4	4	3	5	3	3	4	2	1	5	3	3	5	2	2	3	3	5	5	3	4	3	4	5	1	2	2	3	5	5	5	4	5	3	5	4	4
1990	여자	4년	미혼	대졸	기업체	서울‧경기‧인천권	아주 잘 알고 있다	매우 그렇다	매우 그렇다	아니오	대학 전공교육과정	그렇다	5	4	2	4	2	2	4	4	1	5	5	5	5	5	5	5	5	5	5	5	4	5	5	5	2	3	5	4	5	5	4	5	5	5	4	4	5
1986	여자	11년	기혼	대학원 졸	치과의원	서울‧경기‧인천권	알고 있다	매우 그렇다	매우 그렇다	아니오	대학 전공교육과정	그렇다	5	4	4	5	4	4	4	4	2	5	5	5	5	3	5	3	3	5	5	5	5	5	5	5	3	3	3	3	3	5	5	5	5	3	5	5	3
1983	여자	5년	기혼	대학원 졸	치과의원	서울‧경기‧인천권	그저 그렇다	그저 그렇다	그저 그렇다	아니오	대학 교양교육과정	그렇다	3	3	3	2	3	3	3	3	3	4	3	3	3	3	3	3	3	3	3	3	3	3	3	3	3	3	3	3	3	3	3	3	2	3	3	3	3
1971	여자	25년 2개월	기혼	전문대 졸	치과병원	서울‧경기‧인천권	그저 그렇다	그렇다	그렇다	아니오	대학 전공교육과정	그렇다	5	4	4	4	3	3	3	3	3	3	3	3	3	3	4	5	5	3	3	4	4	5	5	5	3	3	3	3	5	5	4	4	5	3	4	4	4
1989	여자	10년 5개월	기혼	대학원 졸	대학(종합)병원	서울‧경기‧인천권	그저 그렇다	그렇다	그렇다	아니오	대학 교양교육과정	그저 그렇다	2	2	3	4	3	2	3	4	3	4	3	3	4	3	2	4	4	4	3	2	4	4	4	3	2	2	2	2	4	4	5	4	4	3	3	3	3
1974	여자	21년3개월	기혼	대졸	치과의원	서울‧경기‧인천권	그저 그렇다	그렇다	매우 그렇다	아니오	대학 전공교육과정	그렇다	5	4	4	4	4	4	4	4	4	5	5	5	4	4	4	4	4	5	5	5	5	5	5	5	3	3	3	3	5	5	5	5	5	5	5	4	3
1984	여자	14년3개웡	기혼	대학원 졸	대학(종합)병원	서울‧경기‧인천권	그저 그렇다	그렇다	그렇다	잘 모르겠다	대학 전공교육과정	그저 그렇다	4	3	3	3	3	3	3	3	3	3	3	3	3	3	3	3	3	3	3	3	3	3	3	3	1	1	1	1	1	1	1	1	1	1	1	1	1
1997	여자	1년	미혼	대졸	치과병원	서울‧경기‧인천권	알고 있다	매우 그렇다	매우 그렇다	잘 모르겠다	대학 전공교육과정	그렇다	4	3	3	4	4	4	4	4	3	5	4	4	5	4	4	5	5	5	5	3	5	4	4	4	3	4	2	4	5	5	5	5	5	4	4	4	4
1995년	여자	2년 1개월	미혼	대졸	치과의원	서울‧경기‧인천권	알고 있다	그렇다	그렇다	예	대학 전공교육과정	그저 그렇다	3	3	2	3	2	2	3	2	3	4	4	4	4	4	3	2	2	4	4	3	4	3	4	4	2	2	3	3	4	4	4	4	4	4	2	3	3
1992	여자	약5년5개월	기혼	대졸	치과의원	서울‧경기‧인천권	알고 있다	매우 그렇다	매우 그렇다	잘 모르겠다	대학전공 및 협회나 보수교육	그저 그렇다	4	4	5	4	2	5	2	5	1	5	4	3	5	3	5	4	4	5	5	2	4	4	4	3	1	1	1	1	4	4	5	5	5	2	4	2	4
1994년	여자	3년5개월	미혼	대졸	치과의원	서울‧경기‧인천권	아주 잘 알고 있다	매우 그렇다	매우 그렇다	예	대학 전공교육과정	매우 그렇다	5	5	3	4	4	4	4	4	4	4	4	5	5	4	4	5	4	4	5	3	5	4	5	5	3	2	3	4	5	5	5	5	5	5	4	4	4
1996	여자	4개월	미혼	대졸	대학(종합)병원	서울‧경기‧인천권	알고 있다	매우 그렇다	매우 그렇다	예	대학 전공교육과정	그저 그렇다	4	4	4	4	4	5	5	5	3	5	4	4	4	3	5	4	4	4	5	4	4	4	4	4	2	5	4	4	4	4	4	4	4	3	4	4	3
1992	여자	6년 5개월	미혼	대학원 졸	치과의원	서울‧경기‧인천권	아주 잘 알고 있다	매우 그렇다	매우 그렇다	예	대학 전공교육과정	매우 그렇다	5	5	5	5	5	4	5	5	3	5	5	3	5	5	5	5	4	5	5	5	5	2	4	5	4	5	5	5	5	5	5	5	5	4	4	5	3
1992	여자	4년 5개월	미혼	대졸	치과의원	서울‧경기‧인천권	알고 있다	매우 그렇다	매우 그렇다	예	대학 전공교육과정	그렇다	3	4	3	4	2	2	3	2	1	4	3	3	4	1	2	4	3	5	5	2	4	3	3	2	1	1	1	2	3	4	3	3	4	1	1	1	1
1972	여자	27년	기혼	대졸	치과의원	서울‧경기‧인천권	알고 있다	그렇다	매우 그렇다	예	대학 전공교육과정	그렇다	4	4	3	4	4	4	4	4	4	4	3	4	4	2	3	3	3	4	4	3	4	3	4	4	3	3	2	3	4	4	4	3	4	2	2	2	2
1988	여자	7년	미혼	전문대 졸	치과의원	서울‧경기‧인천권	그저 그렇다	그저 그렇다	그렇다	아니오	대학 전공교육과정	그렇다	5	3	3	3	4	3	3	3	2	4	4	4	4	4	4	4	4	5	5	5	5	3	3	3	1	3	3	3	3	5	4	5	5	5	3	3	3
1995년	여자	2년 3개월	미혼	대졸	치과의원	서울‧경기‧인천권	그저 그렇다	매우 그렇다	매우 그렇다	잘 모르겠다	대학 전공교육과정	그렇다	3	3	3	4	4	3	4	3	3	4	4	4	4	4	4	4	4	4	5	3	4	4	4	4	3	3	3	3	4	4	4	4	5	4	4	4	4
1968년	여자	10년	기혼	대졸	치과의원	서울‧경기‧인천권	알고 있다	매우 그렇다	매우 그렇다	아니오	대학 교양교육과정	그렇다	4	4	4	4	3	3	3	3	3	5	4	4	4	3	4	3	4	5	5	3	4	4	4	5	2	2	2	3	5	5	5	4	5	4	4	4	3
1993	여자	4년3개월	미혼	대졸	보건(지)소	서울‧경기‧인천권	그저 그렇다	그렇다	그렇다	예	협회나 학회 보수교육	그저 그렇다	2	2	2	1	1	1	3	2	1	3	3	4	4	4	3	3	3	4	5	1	4	4	4	4	1	1	1	1	3	3	3	3	3	3	3	3	3
1994	여자	5년 5개월	미혼	대졸	치과병원	서울‧경기‧인천권	그저 그렇다	그렇다	그렇다	잘 모르겠다	대학 전공교육과정	그렇다	4	4	4	2	2	2	4	2	2	5	4	2	5	4	4	4	4	5	4	4	4	4	4	4	1	1	1	3	3	4	4	4	4	4	4	4	2
1993년	여자	5개월	미혼	전문대 졸	치과의원	서울‧경기‧인천권	그저 그렇다	그렇다	그렇다	아니오	협회나 학회 보수교육	그렇다	4	3	3	2	2	3	4	4	2	4	4	3	4	3	4	4	4	4	4	3	4	3	4	3	2	3	2	3	4	4	4	4	3	4	3	3	4
1993	여자	4년 3개월	미혼	대졸	치과의원	서울‧경기‧인천권	알고 있다	매우 그렇다	매우 그렇다	예	대학 전공교육과정	그렇다	4	2	3	2	2	2	2	2	1	4	4	4	5	3	2	4	3	5	5	2	3	4	2	4	2	2	2	4	5	5	5	4	4	2	2	2	2
1991	여자	7년	미혼	전문대 졸	치과의원	서울‧경기‧인천권	그저 그렇다	그렇다	그렇다	아니오	협회나 학회 보수교육	그렇다	4	3	3	2	2	2	2	2	2	2	2	2	2	2	4	4	3	4	5	2	4	4	4	4	1	1	1	1	3	4	4	2	5	2	2	2	2
1986	여자	6년	기혼	전문대 졸	치과의원	서울‧경기‧인천권	알고 있다	매우 그렇다	매우 그렇다	아니오	대학 전공교육과정	매우 그렇다	5	5	4	3	3	2	3	3	3	5	5	5	5	5	5	5	5	5	5	5	5	3	5	5	3	3	4	4	5	5	5	4	5	5	5	5	5
1971	여자	15.8월		대학원 졸	현업 은퇴	충청권	잘 모른다	그렇다	그렇다	아니오	협회나 학회 보수교육	그렇지 않다	4	3	3	4	3	3	3	3	2	4	4	3	3	3	3	3	3	4	4	4	3	3	4	4	1	1	1	1	3	3	3	3	4	3	3	3	2
1978	여자	21년	미혼	대학원 졸	치과의원	서울‧경기‧인천권	알고 있다	매우 그렇다	매우 그렇다	아니오	대학 교양교육과정	그렇다	4	4	4	4	4	4	4	4	4	4	4	4	4	4	4	5	4	4	4	4	4	4	4	4	3	3	4	3	3	4	4	4	4	4	4	4	4
93	여자	5년	미혼	대졸	보건(지)소	서울‧경기‧인천권	알고 있다	그렇다	그렇다	예	대학 전공교육과정	그렇다	3	3	3	4	3	4	3	4	3	4	5	4	3	2	3	2	2	3	4	3	2	3	4	3	4	3	3	4	3	5	3	3	2	4	3	4	4
1993	여자	4년3개월	미혼	전문대 졸	치과의원	서울‧경기‧인천권	잘 모른다	그렇다	그저 그렇다	잘 모르겠다	대학 전공교육과정	그렇지 않다	3	2	2	2	2	2	2	2	2	4	4	4	4	3	2	2	2	4	3	2	4	4	3	4	1	2	1	2	4	4	4	2	4	2	2	2	2
1991	여자	7년 5개월	미혼	전문대 졸	치과의원	서울‧경기‧인천권	알고 있다	그렇다	그렇다	아니오	대학 전공교육과정	그저 그렇다	3	2	2	3	3	2	4	4	2	5	5	4	4	3	3	3	3	5	4	4	4	4	4	5	1	2	1	1	5	5	3	3	4	1	1	1	4
1982	여자	15년	기혼	전문대 졸	치과의원	서울‧경기‧인천권	그저 그렇다	그렇다	그렇다	아니오	대학 전공교육과정	그저 그렇다	3	3	3	4	3	3	4	3	3	4	4	3	4	3	3	3	3	4	3	3	3	3	4	3	1	1	1	1	3	4	4	3	4	1	2	2	3
1969	여자	25년	기혼	대졸	치과의원	서울‧경기‧인천권	알고 있다	매우 그렇다	매우 그렇다	잘 모르겠다	협회나 학회 보수교육	그렇다	5	3	3	4	4	2	5	2	3	5	5	5	5	5	3	5	5	5	5	4	5	5	5	3	3	1	2	4	4	5	5	5	5	5	4	5	5
1985	여자	13년	미혼	대학원 졸	치과의원	서울‧경기‧인천권	알고 있다	매우 그렇다	매우 그렇다	아니오	협회나 학회 보수교육	그렇다	4	3	3	3	2	2	4	4	3	4	5	3	4	3	4	4	4	4	5	5	5	4	3	3	1	1	1	3	4	4	4	4	5	3	3	3	4
1982	여자	12년	기혼	전문대 졸	치과의원	서울‧경기‧인천권	알고 있다	매우 그렇다	그렇다	잘 모르겠다	대학 전공교육과정	그렇다	2	2	2	3	3	1	2	2	2	4	4	2	3	3	2	2	3	3	5	2	3	2	3	4	1	1	1	2	4	4	2	2	5	2	2	1	2
1990	여자	8년5개월	미혼	대졸	치과의원	서울‧경기‧인천권	잘 모른다	그렇다	그렇다	아니오	대학 전공교육과정	그렇다	4	4	3	4	3	3	4	3	3	3	4	3	4	3	3	3	2	4	4	3	4	3	4	3	3	3	4	3	4	4	4	3	3	3	3	3	4
1978	여자	20년	기혼	대졸	보건(지)소	서울‧경기‧인천권	알고 있다	매우 그렇다	매우 그렇다	잘 모르겠다	대학 교양교육과정	매우 그렇다	4	4	4	3	3	3	4	3	4	5	5	4	5	5	4	5	5	5	5	3	4	5	4	5	3	3	3	3	5	5	5	5	4	3	4	3	3
1977	여자	20년	미혼	대학원 졸	치과의원	서울‧경기‧인천권	잘 모른다	그렇지 않다	그렇지 않다	아니오	협회나 학회 보수교육	그렇지 않다	3	2	2	2	2	2	2	2	2	4	3	2	2	3	2	2	2	3	4	3	2	2	2	3	1	1	1	1	2	2	2	1	3	2	2	2	2
1969	여자	25	기혼	대졸	치과의원	서울‧경기‧인천권	알고 있다	매우 그렇다	매우 그렇다	잘 모르겠다	협회나 학회 보수교육	매우 그렇다	4	3	3	4	5	4	4	5	5	5	5	5	5	5	5	5	5	5	5	5	5	5	5	5	1	3	3	4	4	4	4	4	5	5	4	4	5
1993	여자	6개월	미혼	전문대 졸	치과의원	서울‧경기‧인천권	아주 잘 알고 있다	매우 그렇다	매우 그렇다	아니오	대학 전공교육과정	그렇다	3	4	3	4	4	5	5	4	4	4	4	2	3	4	4	4	4	5	5	5	5	3	4	4	5	3	4	4	4	3	4	3	4	4	3	5	4
1992	여자	5년	미혼	대학원 졸	회사	서울‧경기‧인천권	그저 그렇다	매우 그렇다	매우 그렇다	잘 모르겠다	대학 전공교육과정	그저 그렇다	4	5	3	5	5	4	4	3	1	4	4	4	4	5	4	4	2	5	5	4	4	4	4	3	2	2	2	4	5	5	5	5	5	3	3	3	4
1993	여자	3년	미혼	대졸	치과의원	서울‧경기‧인천권	아주 잘 알고 있다	매우 그렇다	매우 그렇다	예	대학 전공교육과정	그렇다	3	5	3	3	4	3	4	3	4	5	5	5	5	3	3	2	3	4	5	3	4	3	4	3	4	4	4	5	5	5	5	5	5	5	5	5	5
1998	여자	2개월	미혼	전문대 졸	치과의원	서울‧경기‧인천권	알고 있다	매우 그렇다	매우 그렇다	예	대학 전공교육과정	매우 그렇다	4	2	3	3	3	4	5	4	3	3	3	4	4	3	3	3	4	5	5	4	4	3	4	3	3	1	2	4	5	5	5	4	5	3	4	3	3
1996	여자	1년	미혼	대졸	치과의원	서울‧경기‧인천권	알고 있다	매우 그렇다	매우 그렇다	아니오	대학 전공교육과정	매우 그렇다	4	4	4	4	5	5	5	5	3	5	5	5	5	5	5	5	5	5	5	5	5	4	4	5	3	4	4	5	5	5	5	5	5	5	5	5	5
1995	여자	3년4개월	미혼	대졸	치과의원	충청권	그저 그렇다	그렇다	그렇다	잘 모르겠다	협회나 학회 보수교육	그렇다	4	3	3	4	4	4	2	4	3	3	3	4	5	4	4	4	4	4	4	4	4	4	4	4	2	2	2	2	2	5	4	4	4	4	4	4	4
1987	여자	9년	미혼	대졸	보건(지)소	서울‧경기‧인천권	아주 잘 알고 있다	매우 그렇다	매우 그렇다	아니오	대학 전공교육과정	매우 그렇다	2	4	3	3	3	3	4	4	4	4	3	3	3	4	3	4	3	3	4	4	4	4	3	3	2	3	4	3	3	3	3	3	3	3	3	3	3
1994	여자	4년	미혼	대졸	치과의원	서울‧경기‧인천권	알고 있다	그렇다	매우 그렇다	예	대학 전공교육과정	매우 그렇다	4	4	3	3	3	3	4	3	3	4	3	3	4	4	3	3	4	4	4	4	4	3	3	5	3	3	3	4	4	4	4	4	4	4	3	3	3
1993	여자	4년	미혼	대졸	대학(종합)병원	서울‧경기‧인천권	아주 잘 알고 있다	매우 그렇다	매우 그렇다	예	대학 전공교육과정	그저 그렇다	5	4	4	5	4	4	5	4	4	5	5	4	5	5	5	4	4	5	5	5	4	5	4	5	2	2	1	3	5	5	5	5	5	3	3	2	4
1992년	여자	5년 1개월	미혼	대졸	치과의원	서울‧경기‧인천권	알고 있다	그렇다	그렇다	잘 모르겠다	대학 교양교육과정	그렇다	3	2	2	3	2	2	2	2	2	3	3	3	3	4	4	3	3	4	4	3	3	3	3	3	2	2	2	2	3	3	4	3	4	3	3	2	2
1997	여자	0년 3개월	미혼	대졸	치과의원	서울‧경기‧인천권	그저 그렇다	매우 그렇다	매우 그렇다	잘 모르겠다	대학 전공교육과정	그렇다	4	2	3	2	2	4	2	2	3	4	4	4	4	3	4	4	4	4	4	4	4	3	4	4	1	2	2	4	5	5	4	5	5	2	2	4	3
1996	여자	0년 4개월	미혼	대졸	치과의원	서울‧경기‧인천권	알고 있다	그렇다	그렇다	예	대학 전공교육과정	그저 그렇다	5	5	4	5	5	5	5	4	5	4	4	4	4	4	4	4	4	4	4	4	4	3	5	4	4	4	4	4	4	3	3	3	3	4	4	3	4
1990	여자	5년5개월	미혼	대졸	치과의원	서울‧경기‧인천권	아주 잘 알고 있다	매우 그렇다	매우 그렇다	예	대학 전공교육과정	그렇다	4	5	4	3	3	2	4	3	1	5	5	3	5	5	5	1	1	5	5	5	5	5	5	5	2	1	1	5	5	5	5	5	5	3	3	3	4
1998	여자	3개월	미혼	대졸	치과의원	서울‧경기‧인천권	알고 있다	그렇다	그렇다	잘 모르겠다	대학 전공교육과정	그렇지 않다	4	2	4	4	4	4	4	4	4	4	4	3	3	4	4	4	4	3	3	4	3	4	4	4	3	4	4	4	4	4	4	3	3	4	5	4	4
1997	여자	3	미혼	대졸	치과의원	서울‧경기‧인천권	아주 잘 알고 있다	매우 그렇다	매우 그렇다	예	대학 전공교육과정	그렇지 않다	5	5	5	5	5	5	5	3	3	5	5	3	5	5	4	4	5	5	5	5	5	5	5	5	1	1	1	2	5	5	5	5	5	1	3	4	4
1994	여자	3년2개월	미혼	전문대 졸	치과의원	서울‧경기‧인천권	알고 있다	그렇다	그렇다	예	대학 교양교육과정	그렇지 않다	4	4	2	4	2	4	4	3	2	3	3	3	2	3	4	4	4	4	4	4	4	3	3	3	1	2	4	4	4	5	4	4	5	3	3	2	4
1992	여자	5년	미혼	대졸	치과의원	서울‧경기‧인천권	아주 잘 알고 있다	매우 그렇다	매우 그렇다	예	대학 전공교육과정	전혀 그렇지 않다	5	5	5	3	1	1	3	5	2	5	5	5	5	5	5	5	5	5	5	5	5	5	5	5	1	1	1	1	5	5	3	5	5	5	5	5	5
1997	여자	2개월	미혼	대졸	치과의원	충청권	알고 있다	그렇다	그렇다	예	대학 전공교육과정	그저 그렇다	4	3	3	4	3	4	4	3	2	4	4	4	4	4	3	3	3	5	4	4	3	3	3	3	2	2	2	2	4	4	4	3	4	2	2	2	3
1975	여자	20	미혼	대학원 졸	기업	서울‧경기‧인천권	알고 있다	매우 그렇다	매우 그렇다	아니오	협회나 학회 보수교육	그렇다	5	4	4	3	3	3	4	4	3	4	4	3	4	3	4	3	4	4	4	4	4	4	4	4	2	2	3	4	4	4	4	4	4	4	4	3	4
1990	여자	7년	미혼	대졸	치과의원	서울‧경기‧인천권	아주 잘 알고 있다	매우 그렇다	매우 그렇다	예	대학 전공교육과정	매우 그렇다	5	5	5	5	5	5	5	5	5	5	5	5	5	5	5	5	5	5	5	5	5	5	5	5	5	5	5	5	5	5	5	5	5	5	5	5	5
1991	여자	6년	미혼	대학원 졸	치과의원	서울‧경기‧인천권	그저 그렇다	그렇다	그렇다	잘 모르겠다	협회나 학회 보수교육	그렇다	4	3	2	3	1	1	2	3	1	4	5	5	5	4	4	3	3	5	5	3	4	3	4	5	1	1	3	2	3	5	3	2	2	2	2	2	3
1979	여자	18년	기혼	전문대 졸	치과의원	서울‧경기‧인천권	알고 있다	그렇다	매우 그렇다	아니오	1차 전공 교육과정 2차 매년 보수교육에서	매우 그렇다	4	4	4	4	4	4	4	4	4	4	4	4	4	4	4	4	4	5	5	5	5	4	4	4	3	3	3	3	4	4	4	4	4	4	4	4	4
1985년	여자	9년 5개월	미혼	전문대 졸	치과의원	서울‧경기‧인천권	잘 모른다	그렇다	그렇다	잘 모르겠다	대학 전공교육과정	그렇다	3	2	2	1	1	2	2	2	2	3	3	3	4	3	3	3	3	4	4	4	4	4	3	4	2	2	2	2	3	4	3	3	4	3	3	2	3
1973	여자	26	미혼	대학원 졸	치과병원	경상권	알고 있다	매우 그렇다	매우 그렇다	예	대학 전공교육과정	그렇다	4	4	2	3	2	2	3	3	3	5	5	4	5	4	4	4	4	5	4	4	4	4	5	4	1	2	2	3	5	5	5	4	4	5	4	3	4
1991	여자	8년 4개월	미혼	전문대 졸	치과의원	서울‧경기‧인천권	잘 모른다	그렇다	그렇다	잘 모르겠다	대학 교양교육과정	그저 그렇다	4	2	2	2	2	2	3	2	2	4	4	2	3	3	3	3	3	4	4	2	4	3	2	2	1	1	1	2	3	3	3	2	5	1	1	1	3
1985	여자	13년 6개월	기혼	대학원 졸	치과병원	경상권	알고 있다	매우 그렇다	매우 그렇다	아니오	대학 교양교육과정	매우 그렇다	4	4	4	4	4	4	4	4	4	4	4	4	4	4	4	4	4	4	5	4	4	4	4	4	3	3	3	3	4	4	4	4	4	3	4	4	4
1984	여자	12년	미혼	전문대 졸	치과의원	서울‧경기‧인천권	알고 있다	그렇다	그렇다	예	대학 전공교육과정	그저 그렇다	4	4	3	4	4	3	4	3	3	4	4	4	4	4	4	4	4	4	4	3	4	4	4	5	4	3	3	4	4	4	4	4	4	3	3	3	3
1991	여자	8년 3개월	미혼	대졸	치과의원	경상권	그저 그렇다	그렇다	그렇다	아니오	대학 전공교육과정	그렇다	4	4	4	2	2	3	4	4	2	4	3	2	4	3	3	2	3	4	4	3	4	4	4	4	2	2	2	2	3	4	4	4	3	4	3	4	4
1989	여자	7년8개월	기혼	전문대 졸	육아로 쉬는중	경상권	알고 있다	그렇다	그렇다	잘 모르겠다	협회나 학회 보수교육	그렇다	3	2	3	3	2	2	3	3	2	3	2	3	2	2	3	3	3	3	4	4	3	3	2	3	2	2	2	2	4	4	3	3	3	2	2	2	2
1997	여자	1년2개월	미혼	대졸	치과의원	서울‧경기‧인천권	알고 있다	그렇다	그렇다	예	대학 전공교육과정	그렇다	4	3	3	3	4	4	4	4	4	3	4	4	4	4	3	4	3	4	4	3	3	4	4	4	1	3	3	1	3	4	2	2	3	2	3	2	4
95	여자	4년	미혼	전문대 졸	치과의원	경상권	알고 있다	그렇다	그렇다	잘 모르겠다	대학 전공교육과정	그렇지 않다	3	2	3	2	3	3	3	3	2	2	3	4	2	4	3	3	3	5	4	3	3	4	3	3	2	2	1	2	1	2	1	2	2	1	2	2	2
1991	여자	8년	기혼	전문대 졸	치과의원	경상권	아주 잘 알고 있다	그렇다	매우 그렇다	아니오	대학 전공교육과정	전혀 그렇지 않다	3	3	3	2	2	2	2	2	1	4	4	4	4	4	4	4	4	4	5	5	5	2	4	4	1	1	1	1	5	5	4	4	4	2	2	2	2
1991	여자	7	미혼	전문대 졸	치과의원	서울‧경기‧인천권	아주 잘 알고 있다	매우 그렇다	매우 그렇다	잘 모르겠다	대학 전공교육과정	매우 그렇다	3	3	3	3	3	3	3	3	3	3	3	3	3	3	3	3	3	3	3	3	3	3	3	3	3	3	3	3	3	3	3	3	3	3	3	3	3
1996	여자	3년	미혼	전문대 졸	치과의원	서울‧경기‧인천권	그저 그렇다	그렇다	그렇다	예	대학 교양교육과정	그저 그렇다	4	4	4	4	3	4	2	3	2	2	3	3	4	3	3	3	3	2	3	3	3	3	3	2	5	3	3	4	3	3	2	2	3	3	2	3	3
1989	여자	6년	기혼	전문대 졸	치과의원	경상권	알고 있다	매우 그렇다	매우 그렇다	예	대학 전공교육과정	그렇다	4	3	3	3	3	3	4	4	3	5	4	4	3	4	3	3	4	5	5	4	4	5	3	4	3	3	3	3	5	5	3	5	4	3	3	3	3
1985	여자	10년	미혼	전문대 졸	치과의원	서울‧경기‧인천권	그저 그렇다	그렇다	그렇다	잘 모르겠다	대학 전공교육과정	그렇다	3	3	3	3	3	2	3	2	2	3	3	4	4	4	4	4	4	4	5	4	5	5	5	5	1	2	2	2	5	5	5	5	4	3	2	2	2
1998	여자	3개월	미혼	전문대 졸	치과의원	경상권	알고 있다	그렇다	그렇다	아니오	협회나 학회 보수교육	그렇다	2	3	3	3	3	3	3	3	3	3	3	3	3	3	3	3	3	3	4	3	4	3	4	4	4	4	4	4	4	4	4	4	3	4	3	4	3
1996	여자	2년 1개월	미혼	전문대 졸	치과의원	경상권	알고 있다	그렇다	그렇다	아니오	대학 교양교육과정	그렇지 않다	4	3	2	2	2	2	3	3	2	3	4	4	3	3	3	2	2	5	4	2	3	4	3	4	3	3	2	4	5	5	4	5	4	3	2	2	3
1993	여자	4	미혼	대졸	치과병원	경상권	그저 그렇다	그렇다	그렇다	예	대학 전공교육과정	그저 그렇다	3	3	3	4	4	2	3	2	3	4	4	3	3	4	4	4	4	4	4	3	4	4	4	4	2	3	2	3	4	4	4	4	4	3	3	2	4
1986년	여자	13년 5개월	미혼	전문대 졸업후 학점은행제로 학사학위취득.	치과의원	경상권	잘 모른다	그렇다	그렇다	잘 모르겠다	협회나 학회 보수교육	그렇다	4	4	2	2	2	4	3	1	1	4	4	4	4	3	4	3	4	3	4	2	4	4	4	4	1	1	1	1	3	4	4	4	4	2	1	1	1
1986	여자	10년	기혼	전문대 졸	치과의원	충청권	알고 있다	그렇다	그렇다	잘 모르겠다	대학 전공교육과정	그렇다	4	5	4	3	3	3	3	3	1	5	4	3	4	4	3	3	3	3	5	4	5	5	4	3	3	3	3	2	4	4	4	4	4	3	3	3	4
1990	여자	7년차	미혼	대졸	치과의원	서울‧경기‧인천권	그저 그렇다	그렇다	그렇다	예	대학 전공교육과정	그저 그렇다	4	2	4	4	4	4	4	4	3	4	4	4	4	4	4	4	4	4	4	4	4	4	3	4	2	2	2	2	4	4	4	4	4	3	3	3	4
1977	여자	21년 5개월		대학원 졸	치과병원		알고 있다	매우 그렇다	그렇다	예	협회나 학회 보수교육	매우 그렇다	4	4	4	4	4	3	4	3	4	4	4	4	4	3	4	3	4	4	4	3	5	3	3	4	4	4	3	4	4	5	4	4	4	4	3	3	3
1994년	여자	3년	미혼	대졸	회사	서울‧경기‧인천권	잘 모른다	그렇다	그렇다	아니오	대학 전공교육과정	그렇다	4	4	4	4	4	4	4	4	4	4	4	4	4	4	4	4	4	4	4	4	4	4	4	4	3	3	4	4	4	4	4	4	4	4	4	4	4
1979년	여자	19년6개월	기혼	전문대 졸	치과의원	서울‧경기‧인천권	그저 그렇다	그렇다	그렇다	아니오	대학 교양교육과정	그렇다	4	3	4	4	3	3	3	2	2	4	4	3	4	4	4	4	4	4	4	4	4	4	4	4	1	1	1	1	4	4	4	4	4	2	2	2	4
1996	여자	2년 3개월	미혼	대졸	치과병원	서울‧경기‧인천권	알고 있다	그렇다	그렇다	예	대학 전공교육과정	그렇다	4	4	4	4	4	5	4	4	4	4	4	5	5	4	3	3	4	4	4	3	4	4	5	4	2	3	2	2	2	3	4	4	4	4	4	3	4
1995	여자	3년 6개월	미혼	전문대 졸	치과의원	서울‧경기‧인천권	알고 있다	그렇다	그렇다	잘 모르겠다	협회나 학회 보수교육	그렇다	3	3	4	4	4	4	4	4	4	3	3	4	4	4	4	3	4	3	4	4	4	4	4	4	4	4	4	4	4	4	4	4	4	4	4	4	4
1976	여자	22년 4개월	기혼	학점은행제 이수	치과의원	경상권	알고 있다	그렇다	그렇다	아니오	대학 전공교육과정	그렇다	4	4	4	4	4	4	4	4	3	4	5	5	4	5	3	3	3	5	5	5	4	4	4	4	3	3	3	4	4	4	4	5	4	4	4	4	4
1979	여자	19년 6개월	기혼	대학원 졸	치과병원	충청권	그저 그렇다	매우 그렇다	매우 그렇다	예	대학 전공교육과정	매우 그렇다	4	4	3	3	3	4	3	3	3	4	4	4	4	4	4	3	2	4	4	2	4	4	4	4	1	4	4	4	5	5	5	5	4	4	4	4	4
1984	여자	11년 5개월	기혼	대졸	치과병원	전라권	알고 있다	그렇다	그렇다	잘 모르겠다	대학 전공교육과정	그렇지 않다	4	2	4	4	4	4	4	2	4	4	4	4	4	4	4	4	4	4	4	4	4	4	4	4	2	2	2	2	2	4	4	4	4	4	4	4	2
1998	여자	1개월	미혼	전문대 졸	치과의원	전라권	알고 있다	매우 그렇다	매우 그렇다	잘 모르겠다	협회나 학회 보수교육	그렇다	3	3	2	1	2	2	2	2	2	2	2	3	3	3	3	3	3	3	3	3	3	3	5	5	3	3	3	2	2	3	3	2	2	1	4	1	3
1992	여자	5년 1개월	미혼	대졸	치과의원	서울‧경기‧인천권	알고 있다	그렇다	그렇다	예	대학 교양교육과정	그렇다	4	4	4	4	4	4	4	4	4	4	4	5	4	4	4	4	4	5	4	4	5	5	4	4	2	2	2	4	4	4	4	4	4	4	4	4	4
1995	여자	3년	미혼	전문대 졸	치과의원	전라권	그저 그렇다	그저 그렇다	그렇다	잘 모르겠다	협회나 학회 보수교육	그렇다	3	3	3	3	3	3	3	3	3	3	3	3	3	3	3	3	3	3	3	4	3	3	3	3	3	3	3	2	2	4	3	3	3	3	3	3	3
1985	여자	10년	미혼	대학원 졸	치과의원	전라권	알고 있다	매우 그렇다	매우 그렇다	예	대학 전공교육과정	그저 그렇다	4	2	4	3	2	3	2	4	2	5	5	3	5	5	4	3	3	5	5	3	5	5	5	5	3	2	2	3	5	5	5	5	5	3	4	4	3
1997	여자	1년	미혼	전문대 졸	치과의원	전라권	알고 있다	그렇다	그렇다	잘 모르겠다	대학 교양교육과정	그저 그렇다	3	2	3	3	4	3	4	4	3	3	4	4	4	4	4	4	4	4	3	4	3	4	3	3	4	4	3	4	5	5	5	4	5	4	4	4	4
1983	여자	16년 4개월	기혼	대학원 졸	치과병원	전라권	알고 있다	그렇다	그렇다	잘 모르겠다	대학 교양교육과정	그렇다	4	4	4	4	5	4	5	3	3	5	4	3	4	4	4	4	4	3	4	5	4	3	4	4	2	2	3	3	3	4	4	4	4	4	3	4	3
1996	여자	0년 10개월	미혼	대졸	치과의원	서울‧경기‧인천권	알고 있다	그렇다	그렇다	잘 모르겠다	협회나 학회 보수교육	그렇다	4	3	3	4	4	2	4	4	2	4	4	4	4	4	3	1	2	5	5	4	4	4	3	4	3	3	3	4	4	5	5	5	5	4	4	4	5
1992	여자	5년 3개월	미혼	대졸	치과의원	충청권	알고 있다	그렇다	그렇다	잘 모르겠다	대학 전공교육과정	그렇다	4	4	4	4	3	4	4	4	4	4	4	4	4	4	4	3	3	4	4	3	4	4	4	4	2	2	2	4	4	4	4	4	4	4	4	4	4
1992년	여자	6년 6개월	미혼	대졸	치과의원	전라권	알고 있다	그렇다	그렇다	아니오	대학 교양교육과정	그렇다	4	3	3	3	3	3	3	3	2	4	4	4	4	4	4	4	4	4	5	3	4	4	4	5	2	2	2	2	5	5	5	4	5	4	4	3	3
1969	여자	12년	기혼	전문대 졸	치과의원	서울‧경기‧인천권	그저 그렇다	그렇다	그렇다	아니오	대학 교양교육과정	그렇다	4	2	3	2	2	3	4	2	2	4	4	4	4	4	4	4	4	4	4	3	4	4	4	4	1	1	2	2	3	4	4	4	4	4	3	3	4
1978년	여자	19년	기혼	전문대 졸	치과의원	전라권	알고 있다	매우 그렇다	매우 그렇다	예	대학 전공교육과정	그렇다	4	3	3	3	3	2	2	2	2	4	3	4	4	4	4	3	3	4	4	4	4	4	4	4	1	1	1	1	4	5	4	4	4	2	2	2	3
1991	여자	6년11개월	미혼	전문대 졸	치과의원	전라권	그저 그렇다	그저 그렇다	그저 그렇다	잘 모르겠다	대학 전공교육과정	그저 그렇다	2	2	2	1	1	1	1	1	1	4	4	3	3	3	2	3	3	4	4	2	3	3	3	3	1	1	1	1	4	5	3	1	5	1	1	1	1
1983	여자	16년	기혼	대학원 졸	치과의원	전라권	알고 있다	그렇다	매우 그렇다	예	대학 교양교육과정	그저 그렇다	5	4	3	4	4	3	5	5	4	5	5	4	5	5	4	5	4	5	5	4	5	5	4	4	3	3	3	3	4	4	5	5	5	4	3	3	4
1990	여자	4	미혼	대졸	치과의원	서울‧경기‧인천권	잘 모른다	그렇다	그렇다	잘 모르겠다	대학 전공교육과정	그저 그렇다	4	2	2	3	3	2	2	2	1	2	3	3	2	3	2	2	2	2	4	1	2	3	2	4	1	1	1	1	2	4	4	2	5	3	2	2	2
1978	여자	20년	기혼	전문대 졸	치과의원	서울‧경기‧인천권	알고 있다	매우 그렇다	매우 그렇다	잘 모르겠다	대학 전공교육과정	그저 그렇다	4	4	3	3	3	3	3	4	3	4	3	3	4	4	4	4	4	4	5	4	5	5	4	4	3	3	3	3	5	5	5	5	5	4	4	3	4
1985년	여자	13년	기혼	전문대 졸	쉬고있음	경상권	알고 있다	매우 그렇다	매우 그렇다	잘 모르겠다	대학 전공교육과정	그렇다	4	4	4	4	4	4	4	4	4	4	4	4	4	4	4	4	4	4	4	4	4	4	4	4	4	4	4	4	4	4	4	4	4	4	4	4	4
1985	여자	14년	기혼	대졸	치과병원	경상권	아주 잘 알고 있다	매우 그렇다	매우 그렇다	아니오	대학 전공교육과정	매우 그렇다	4	4	4	4	4	4	4	4	4	4	4	4	4	4	4	4	4	4	4	4	4	4	4	4	3	3	3	3	3	4	4	4	4	3	3	3	3
85	여자	12년4개월	기혼	전문대 졸	치과병원	경상권	그저 그렇다	그렇다	그렇다	아니오	대학 전공교육과정	그렇다	3	3	3	4	3	2	3	2	1	4	4	2	3	3	3	2	2	5	5	4	4	4	3	3	1	1	1	1	4	4	4	3	3	3	3	3	3
1984	여자	15	기혼	대학원 졸	치과병원	전라권	그저 그렇다	그렇다	그렇다	아니오	협회나 학회 보수교육	그렇다	4	3	2	2	2	2	2	2	2	3	3	2	2	2	2	2	2	4	3	2	2	2	2	2	2	2	2	2	2	2	2	2	3	3	2	2	2
1995	여자	2년 6개월	미혼	전문대 졸	치과의원	서울‧경기‧인천권	알고 있다	그렇다	그렇다	아니오	대학 전공교육과정	그저 그렇다	3	2	4	3	4	2	3	2	2	4	4	3	4	4	3	3	4	4	4	4	4	4	4	4	2	3	3	3	4	4	4	4	4	4	4	3	3
1997	여자	2년 3개월	미혼	전문대 졸	치과의원	전라권	그저 그렇다	그저 그렇다	그렇다	아니오	대학 전공교육과정	그렇지 않다	2	2	2	3	2	2	2	3	3	4	4	3	3	4	4	3	3	5	5	5	4	4	3	3	1	1	1	1	4	3	4	4	4	1	3	3	4
1995	여자	4년	미혼	전문대 졸	치과의원	서울‧경기‧인천권	알고 있다	그렇다	그렇다	잘 모르겠다	대학 전공교육과정	그저 그렇다	4	4	4	4	4	4	4	4	4	4	4	4	4	4	4	4	4	4	4	4	4	4	4	4	4	4	4	4	4	4	4	4	4	4	4	4	4
1983	여자	13년 2개월	미혼	대학원 졸	치과병원	전라권	잘 모른다	그렇다	그렇다	아니오	대학 전공교육과정	그렇다	4	3	3	4	3	4	3	3	3	4	4	4	4	4	4	2	3	4	4	3	3	3	4	5	3	3	3	3	3	3	4	4	4	3	3	2	3
1981	여자	16년5개월	기혼	전문대 졸	치과의원	전라권	알고 있다	그렇다	그저 그렇다	예	대학 전공교육과정	그렇다	3	3	3	4	4	2	3	3	2	4	4	4	4	3	3	4	3	3	5	4	3	3	5	4	2	2	2	2	5	5	5	5	5	3	3	3	4
1962	여자	32년3개월	기혼	대학원 졸	치과병원	전라권	알고 있다	그렇다	그렇다	예	대학 전공교육과정	그렇다	4	3	3	4	4	3	3	3	4	3	3	3	4	4	3	4	4	3	4	4	4	4	4	4	4	4	4	4	4	4	4	3	4	3	4	4	4
1980	여자	19년 5개월	기혼	대학원 졸	치과의원	경상권	알고 있다	매우 그렇다	매우 그렇다	예	협회나 학회 보수교육	매우 그렇다	4	3	4	4	4	4	4	4	4	4	4	5	5	4	4	5	5	5	5	5	5	5	5	5	1	3	3	3	5	5	5	5	5	4	4	4	4
1975	여자	23년6개월	기혼	대학원 졸	프리랜서	경상권	알고 있다	매우 그렇다	매우 그렇다	예	협회나 학회 보수교육	매우 그렇다	4	4	5	5	4	5	5	5	3	4	4	4	5	5	5	5	5	5	5	5	5	5	5	5	4	4	4	4	5	5	5	5	5	5	5	4	5
1986	여자	7년	기혼	전문대 졸	치과의원	서울‧경기‧인천권	알고 있다	그렇다	그렇다	아니오	대학 전공교육과정	그렇다	3	3	2	2	2	3	3	3	2	4	4	4	3	4	3	3	3	5	5	4	4	3	4	4	1	2	2	2	4	4	3	3	4	3	3	2	2
1991	여자	7년5개월	미혼	전문대 졸	치과의원	서울‧경기‧인천권	알고 있다	그렇다	그렇다	잘 모르겠다	대학 교양교육과정	그렇다	3	3	2	4	3	2	3	3	3	4	3	3	4	3	3	4	4	4	4	3	4	4	3	3	1	1	1	3	4	5	4	3	4	2	3	3	2
1997	여자	4개월	미혼	전문대 졸	치과의원	전라권	알고 있다	매우 그렇다	매우 그렇다	예	협회나 학회 보수교육	매우 그렇다	4	3	4	5	4	3	4	1	1	4	2	4	3	3	4	4	2	5	4	3	3	2	2	5	4	3	3	3	4	3	5	3	3	2	2	2	2
1995	여자	4년 5개월	미혼	전문대 졸	치과의원	경상권	알고 있다	그렇다	그저 그렇다	잘 모르겠다	대학 전공교육과정	그저 그렇다	3	4	3	3	3	5	3	3	3	4	4	4	4	4	4	3	4	3	5	4	3	3	4	4	2	2	2	3	4	4	4	4	5	3	3	3	3
1979	여자	12년2개월	기혼	전문대 졸	치과의원	전라권	잘 모른다	그렇다	그렇다	아니오	대학 교양교육과정	그렇다	4	3	3	3	3	3	3	3	2	3	2	3	3	3	3	3	2	4	5	3	3	3	3	3	2	2	1	1	1	5	3	3	3	3	2	2	2
1984	여자	5년	기혼	전문대 졸	육아로 쉬고있어요	전라권	그저 그렇다	그렇다	그렇다	잘 모르겠다	협회나 학회 보수교육	그렇다	3	2	2	2	2	2	3	3	2	3	3	2	3	3	3	3	3	3	4	3	4	4	3	3	3	3	2	2	3	3	3	3	4	2	2	2	2
1976	여자	23년	기혼	대졸	치과의원	서울‧경기‧인천권	그저 그렇다	그렇다	그렇다	아니오	협회나 학회 보수교육	그렇다	3	3	3	3	3	3	3	3	3	3	3	3	5	5	5	4	4	5	5	5	5	4	4	4	1	1	1	1	3	5	4	4	4	3	3	3	3
1987년도	여자	11년 3개월	기혼	대학원 졸	대학(종합)병원	서울‧경기‧인천권	알고 있다	그렇다	매우 그렇다	잘 모르겠다	대학 전공교육과정	그렇다	4	4	4	5	4	4	4	4	2	4	5	4	4	4	4	4	4	4	5	4	4	4	4	5	2	3	3	4	4	5	4	4	4	4	4	4	3
1992	여자	1년	미혼	대졸	대학원	서울‧경기‧인천권	알고 있다	그렇다	매우 그렇다	잘 모르겠다	대학 교양교육과정	그렇지 않다	4	3	5	5	2	2	3	4	3	5	5	5	5	4	4	4	4	5	5	4	5	4	4	5	2	2	4	3	5	5	5	5	5	4	4	5	5
1981	여자	18년1개월	기혼	대졸	치과의원	서울‧경기‧인천권	알고 있다	매우 그렇다	매우 그렇다	아니오	대학 교양교육과정	매우 그렇다	4	4	4	5	5	4	5	4	4	5	5	5	5	5	4	5	5	5	5	5	5	5	5	5	4	4	4	5	5	5	5	5	5	5	5	4	5
1979	여자	18년 10개월	기혼	대학원 졸	치과의원	전라권	알고 있다	매우 그렇다	매우 그렇다	아니오	협회나 학회 보수교육	그렇다	5	4	4	4	4	5	4	4	4	4	5	5	5	4	5	4	5	5	5	4	4	4	5	4	4	4	4	4	4	4	5	5	5	4	4	4	5
1994	여자	4년	미혼	대졸	대학(종합)병원	서울‧경기‧인천권	그저 그렇다	그렇다	그렇다	잘 모르겠다	대학 전공교육과정	그렇다	3	4	3	2	2	3	3	2	3	4	4	3	4	3	3	2	3	4	4	3	3	3	4	3	1	2	2	3	3	4	3	3	3	2	2	2	2
1998년	여자	2개월	미혼	전문대 졸	치과의원	서울‧경기‧인천권	알고 있다	매우 그렇다	매우 그렇다	예	대학 교양교육과정	그렇다	2	2	2	2	2	2	2	2	2	2	2	2	2	2	2	3	3	2	5	5	2	2	2	2	1	1	1	2	2	4	4	4	3	2	2	2	2
1997	여자	1년	미혼	전문대 졸	치과의원	서울‧경기‧인천권	알고 있다	그렇다	그렇다	아니오	대학 전공교육과정	전혀 그렇지 않다	3	2	2	2	2	2	3	2	2	4	2	4	3	3	2	3	3	3	5	3	5	2	2	5	1	1	1	1	5	4	4	1	5	1	1	1	1
1998	여자	4개월	미혼	전문대 졸	치과의원	전라권	그저 그렇다	그저 그렇다	그저 그렇다	잘 모르겠다	대학 비교과 교육과정	그저 그렇다	3	3	3	3	3	3	3	3	3	3	3	3	3	3	3	3	3	3	3	3	3	3	3	3	3	3	3	3	3	3	3	3	3	3	3	3	3
98	여자	4개월	미혼	전문대 졸	치과의원	전라권	그저 그렇다	그저 그렇다	그저 그렇다	잘 모르겠다	대학 비교과 교육과정	그저 그렇다	3	3	3	3	3	3	3	3	3	3	3	3	3	3	3	3	3	3	3	3	3	3	3	3	3	3	3	3	3	3	3	3	3	3	3	3	3
1993	여자	5년3개월	미혼	대졸	치과의원	서울‧경기‧인천권	알고 있다	매우 그렇다	매우 그렇다	아니오	대학 전공교육과정	그렇다	4	4	4	4	4	3	4	4	2	4	5	4	4	4	4	4	4	5	4	4	4	4	5	4	2	4	3	4	4	4	4	4	5	4	2	3	4
1992	여자	7년 5개월	미혼	전문대 졸	치과의원	서울‧경기‧인천권	알고 있다	매우 그렇다	매우 그렇다	잘 모르겠다	대학 전공교육과정	매우 그렇다	4	3	3	2	2	2	2	3	2	4	4	4	4	3	3	4	4	4	5	5	5	5	5	5	2	2	2	3	4	4	4	3	5	3	4	4	4
1998	여자	1개월	미혼	전문대 졸	치과의원	서울‧경기‧인천권	그저 그렇다	그렇다	매우 그렇다	잘 모르겠다	대학 교양교육과정	그렇다	3	4	3	4	4	2	4	2	2	4	3	4	4	4	4	3	3	4	4	4	4	3	4	3	2	2	3	2	4	4	4	4	3	4	3	3	4
1987	여자	11년 3개월	기혼	전문대 졸	치과의원	서울‧경기‧인천권	그저 그렇다	그렇다	그렇다	아니오	협회나 학회 보수교육	그렇다	2	2	3	3	3	3	3	3	3	3	3	3	3	2	2	3	2	2	2	3	2	2	2	2	2	2	2	3	4	4	4	4	4	2	2	2	2
1985	여자	12년5개월	미혼	대학원 졸	치과의원	전라권	그저 그렇다	그렇다	그렇다	잘 모르겠다	대학 전공교육과정	매우 그렇다	3	2	4	5	5	5	3	2	2	5	5	5	5	5	3	5	3	5	5	4	3	4	3	3	4	2	2	2	4	4	4	4	4	4	3	2	2
1978	여자	21년	기혼	전문대 졸	치과의원	전라권	알고 있다	그렇다	그렇다	아니오	대학 전공교육과정	그렇다	4	4	4	4	4	4	4	4	4	5	4	4	4	4	4	4	4	4	4	4	4	4	4	4	2	2	2	2	3	3	2	3	2	2	2	2	2
1997	여자	13개월	미혼	전문대 졸	치과의원	전라권	그저 그렇다	그저 그렇다	그저 그렇다	예	협회나 학회 보수교육	그저 그렇다	3	3	3	2	3	3	2	2	2	2	2	2	2	2	2	2	3	4	3	3	3	3	3	3	1	1	1	1	3	4	3	3	3	1	2	2	2
1997	여자	13개월	미혼	전문대 졸	치과의원	전라권	그저 그렇다	그저 그렇다	그저 그렇다	예	협회나 학회 보수교육	그저 그렇다	3	3	3	3	3	3	4	3	3	3	3	3	3	3	3	3	3	3	3	3	3	3	3	3	2	3	2	2	2	2	2	2	2	2	2	2	2
1985	여자	11년	미혼	대학원 졸	치과의원	서울‧경기‧인천권	알고 있다	매우 그렇다	매우 그렇다	예	대학 교양교육과정	그렇다	4	5	3	3	4	2	4	4	2	5	4	4	5	4	4	4	4	4	4	4	4	4	4	4	2	4	4	2	4	4	4	4	4	3	3	3	4
1979	여자	12년	기혼	전문대 졸	치과의원	경상권	그저 그렇다	그렇다	그렇다	잘 모르겠다	협회나 학회 보수교육	그렇다	4	4	4	4	3	3	4	4	3	4	4	4	4	3	4	4	4	4	5	4	4	4	4	3	3	3	3	3	4	4	3	4	3	3	3	3	3
1982	여자	16년 5개월	기혼	대학원 졸	치과의원	서울‧경기‧인천권	알고 있다	그렇다	그렇다	잘 모르겠다	대학 전공교육과정	그렇다	3	2	2	3	3	3	3	3	3	3	3	3	3	3	3	3	3	3	3	3	3	3	3	3	2	2	2	3	5	5	3	4	4	3	2	2	2
1982	여자	4년	미혼	대학원 졸		서울‧경기‧인천권	알고 있다	매우 그렇다	매우 그렇다	아니오	대학 전공교육과정	그렇다	4	3	4	4	2	3	4	2	2	4	4	2	4	4	3	3	4	4	5	4	2	3	3	3	1	2	2	2	4	4	4	3	3	3	4	4	3
1994	여자	3년 5개월	미혼	대졸	치과의원	경상권	알고 있다	그렇다	그렇다	예	협회나 학회 보수교육	그렇다	3	3	3	4	4	3	5	4	3	5	5	3	4	4	3	4	4	5	5	5	5	4	5	4	2	3	2	3	4	5	4	4	5	3	3	3	4
1989	여자	5년 6개월	기혼	대학원 졸	치과의원	서울‧경기‧인천권	알고 있다	그렇다	그렇다	잘 모르겠다	협회나 학회 보수교육	그렇다	4	3	4	4	3	3	4	4	2	5	5	5	5	4	4	3	4	5	5	3	5	5	3	5	2	2	2	2	5	5	5	5	5	3	4	3	3
1985	여자	12년	미혼	대학원 졸	치과의원	서울‧경기‧인천권	알고 있다	매우 그렇다	매우 그렇다	잘 모르겠다	대학 전공교육과정	매우 그렇다	4	3	3	4	2	3	4	3	2	5	5	4	5	5	4	5	5	5	5	4	5	5	4	5	3	3	3	5	4	5	5	4	5	4	4	3	3
1987	여자	12년5개월	미혼	대학원 졸	치과의원	서울‧경기‧인천권	알고 있다	그렇다	그렇다	예	대학 교양교육과정	그렇다	4	4	3	3	3	4	5	3	3	5	5	4	5	5	4	4	5	5	5	4	5	5	4	5	3	3	3	3	5	5	5	5	5	3	4	4	3
90년	여자	6년	기혼	대학원 졸	치과의원	서울‧경기‧인천권	알고 있다	그렇다	그렇다	아니오	대학 전공교육과정	매우 그렇다	5	5	5	5	5	5	5	5	5	5	5	5	3	2	4	2	3	3	3	4	3	3	4	3	1	1	1	1	2	5	5	5	3	4	4	4	4
1991	여자	8년3개월	미혼	전문대 졸	치과의원	서울‧경기‧인천권	아주 잘 알고 있다	그렇다	그렇다	잘 모르겠다	대학 전공교육과정	그저 그렇다	4	4	3	3	3	3	3	3	3	5	3	3	4	4	3	3	3	3	3	3	3	3	3	3	3	4	3	3	3	3	3	3	3	3	3	3	3
1986	여자	12년5개월	미혼	대졸	치과의원	서울‧경기‧인천권	그저 그렇다	그렇다	그렇다	잘 모르겠다	협회나 학회 보수교육	그렇다	4	4	4	4	4	4	3	3	3	5	4	4	4	4	4	3	4	5	5	3	4	4	4	4	1	2	2	2	4	3	4	3	3	2	2	2	2
1987	여자	11년4개월	기혼	대졸	치과의원	경상권	알고 있다	그렇다	그렇다	예	대학 전공교육과정	매우 그렇다	3	4	3	3	2	2	3	3	3	4	3	3	4	4	3	3	3	3	4	3	3	4	3	3	2	3	2	3	4	2	3	4	4	3	4	4	3
1979	여자	15년	기혼	대학원 졸	학교	서울‧경기‧인천권	알고 있다	매우 그렇다	매우 그렇다	아니오	대학 전공교육과정	그렇다	2	5	4	4	4	2	4	3	3	3	4	4	4	4	4	4	4	3	5	5	5	5	4	5	3	3	3	3	5	5	5	5	5	4	5	4	4
1981	여자	18년	기혼	대학원 졸	치과의원	전라권	알고 있다	매우 그렇다	매우 그렇다	잘 모르겠다	대학 전공교육과정	그렇다	4	3	4	4	4	3	4	3	3	5	5	5	4	4	4	4	4	5	4	4	5	4	4	4	2	2	3	3	4	4	5	5	4	4	4	4	4
[truncated: 16 more columns]
