# Supplementary material for: Level of professional ethics awareness and medical ethics competency of dental hygienists and dental hygiene students: the need to add ethics items to the Korean Dental Hygienist Licensing Examination
Source: J Educ Eval Health Prof. 2020 Nov 17;17:34. doi: 10.3352/jeehp.2020.17.34 (PMC7758182; doi:10.3352/jeehp.2020.17.34)
Supplement: Supplementary file 2 [file jeehp-17-34-dataset2.xlsx]

## Sheet: 설문지 응답 시트1
타임스탬프	위 설명서에 대한 내용을 잘 이해하였으며, 자발적으로 이 연구에 참여하는 것에 동의합니다.	귀하의 출생년도는 언제입니까?	귀하의 성별은?	귀하는 현재 몇 학년이십니까?	귀하가 재학 중인 대학의 학제는?	귀하가 재학 중인 대학의 소재는?	귀하는 치과위생사가 준수해야 할 직업윤리에 대해 얼마나 알고 계십니까?	귀하는 치과위생사에게 직업윤리교육이 중요하다고 생각하십니까?	귀하는 치과위생사에게 직업윤리교육이 필요하다고 생각하십니까?	귀하는 치과위생사에게 해당하는 직업윤리 교육을 이수하신 경험이 있습니까?	귀하는 치과위생사의 직업윤리교육이 어디에서 이루어져야 한다고 생각하십니까?	귀하는 대학 교육과정에서 직업윤리 교육 관련 강좌가 있다면 수강하시겠습니까?	A1. 의학적 이익과 환자의 선호 등을 바탕으로 환자의 최선의 이익을 파악할 수 있다	A2. 환자를 위한 최선의 이익에 대한 치과위생사의 전반적 의무를 열거할 수 있다	A3. 환자를 위한 최선의 이익을 보장할 수 있는 인적, 사회적, 제도적 요소를 이해하고 관리할 수 있다	A4. 최선의 진료를 받을 권리, 차별받지 않을 권리, 환자의 자기결정권 등 환자의 전반적인 내용을 설명할 수 있다	A5. 최선의 진료를 받을 권리, 차별받지 않을 권리, 환자의 자기결정권 등 환자의 권리의 근거를 설명할 수 있다	A6. 개별 상황에서 적용해야 할 환자 권리의 결정 원칙과 우선 순위를 설명할 수 있다	A7. 환자안전에 대한 치과위생사의 전반적 의무를 설명할 수 있다	A8. 환자안전사건을 유발할 수 있는 인적, 제도적 요인을 이해하고 관리할 수 있다	A9. 환자안전사건 공개 관련 의무와 보고 체계 및 절차를 설명할 수 있다	B1. 환자의 의견을 경청하고 입장을 존중하며, 환자의 생각, 감정, 가치 체계를 인정하고 공감할 수 있다	B2. 환자로부터 필요한 정보를 수집하고, 환자의 안전하게 관리하며, 정보를 공유하여 앞으로의 계획에 대해 합의할 수 있다	B3. 환자의 의사가 보호자나 의료진과 다른 경우 환자의 의견을 우선적으로 고려해야 하는 이유를 설명할 수 있다	B4. 환자와 관련된 모든 정보를 제공하고 충분히 설명하여 이를 바탕으로 환자의 동의를 받을 수 있다	B5. 환자의 의사결정능력이 온전하지 않은 경우(소아나 미성년자, 치매환자, 정신질환자 등)대리인 자격 및 동의 판단 기준을 적용할 수 있다	B6. 환자의 자발성에 영향을 줄 수 있는 경제/사회적 요인을 파악하고 이를 최소화하며 동의를 받을 수 있다	B7. 환자와 관련된 의료정보를 진단과 치료 이외의 용도로 사용하려는 경우 충분한 정보에 근거한 동의를 얻을 수 있다	B8. 환자의 비밀보장이 예외가 되는 상황에서 이에 대한 정보를 환자에게 충분히 제공할 수 있고, 환자로부터 동의를 받을 수 있다	B9. 치과의사의 설명 내용과 환자의 의사결정내용(동의 혹의 거부)을 기록할 수 있다	C1. 미성년자를 포함하여 진료 중 환자로부터 얻게 되는 개인정보를 포함한 특정 질병 및 치료와 관련된 정보에 대해 비밀을 유지할 수 있다	C2. 환자의 비밀보호 예외 상황에서 관련법과 정보를 이해하고 환자에게 충분히 제공할 수 있다	D1. 적법한 절차에 따라 환자에게 나쁜 소식을 전하고 적절하게 설명하며 공감을 바탕으로 대화하여 향후 계획을 수립할 수 있다	D2. 의료실수 발생 시 원칙에 따라 공개하고 사과를 위한 의사소통을 할 수 있다.	E1. 의학적 지식에 반한 환자(가족이나 보호자)의 검사나 치료 요구에 적절히 대응할 수 있다	E2. 환자-의사 관계를 위협하는 선물을 포함한 금전 관계 또는 애정관계 등을 인지하고 적절히 대처할 수 있다	F1. 의료윤리 4원칙을 열거하고 설명할 수 있다	G1. 전문직업성의 개념과 구성요소를 열거하고 설명할 수 있다	G2. 직업자율성과 사회적 책무성을 설명할 수 있다	G3. 치위생전문직에게 윤리규약이 필요한 이유를 설명할 수 있다	H1. 동료 치과위생사와의 다양한 역할과 책임에 대하여 이해와 존중을 표현할 수 있다	H2. 동료 치과위생사의 의견을 경청하고 예의와 배려를 표현할 수 있다	H3. 치과관련 종사자와의 동반자적 관계를 유지하며, 전문적 의견을 제시하고 협력할 수 있다	H4. 팀 의료를 이해하고 팀이 효과적으로 기능하도록 하는 치과위생사의 역할과 책임을 설명할 수 있다	H5. 차별 및 괴롭힘이 없는 긍정적인 근무 환경을 조성하고 유지할 수 있다	I1. 이해상충 개념을 설명할 수 있다	I2. 보건의료제도로 인해 발생하는 이해상충 문제에 대해서 적절하게 대처할 수 있다	I3. 연구과정에서 발생하는 이해상충에 대하여 적절하게 대처할 수 있다	I4. 부당한 이득을 정의하고 부당성의 근거를 설명할 수 있다
2020-05-16 18:17:36	네	1997	여자	3학년	4년제	충청권	알고 있다	매우 그렇다	매우 그렇다	잘 모르겠다	대학 전공교육과정	그저 그렇다	4	2	2	1	1	1	3	2	2	5	5	3	3	4	4	4	3	3	5	2	2	2	2	2	1	1	1	1	5	5	4	4	4	3	2	3	3
2020-05-16 18:20:50	네	1996	남자	4학년	4년제	충청권	알고 있다	매우 그렇다	매우 그렇다	예	대학 전공교육과정	그렇다	4	4	3	5	4	3	4	4	4	5	4	5	5	4	4	4	3	4	4	4	4	4	4	4	4	2	3	4	4	4	4	4	5	4	4	4	4
2020-05-16 18:23:46	네	19970205	여자	4학년	4년제	충청권	그저 그렇다	매우 그렇다	매우 그렇다	잘 모르겠다	대학 전공교육과정	그렇다	4	3	3	4	4	4	4	3	3	3	3	3	3	3	3	3	3	3	3	3	3	3	3	3	3	3	3	3	3	3	3	3	3	3	3	3	3
2020-05-16 18:27:35	네	1998	여자	4학년	4년제	충청권	알고 있다	그렇다	그렇다	예	대학 교양교육과정	그렇다	3	3	3	3	3	3	3	3	3	3	3	3	3	3	3	3	3	3	3	3	3	3	3	3	3	3	3	3	3	3	3	3	3	3	3	3	3
2020-05-16 18:27:42	네	1998	여자	4학년	4년제	충청권	아주 잘 알고 있다	매우 그렇다	매우 그렇다	예	대학 전공교육과정	매우 그렇다	5	5	5	5	5	5	5	5	5	5	5	5	5	5	5	5	5	5	5	5	5	5	5	5	5	5	5	5	5	5	5	5	5	5	5	5	5
2020-05-16 18:27:51	네	1994	여자	4학년	4년제	충청권	알고 있다	매우 그렇다	매우 그렇다	예	대학 전공교육과정	매우 그렇다	4	4	5	5	5	4	5	4	4	5	5	5	5	5	5	5	5	5	5	5	5	5	5	5	3	3	4	5	5	5	5	5	5	3	4	4	4
2020-05-16 18:28:04	네	1996	여자	4학년	4년제	충청권	알고 있다	그렇다	매우 그렇다	아니오	대학 전공교육과정	그렇다	4	4	4	4	4	4	4	4	4	4	4	4	4	4	4	4	4	4	4	5	4	5	5	5	3	3	3	4	5	5	5	5	5	2	2	2	4
2020-05-16 18:28:58	네	1998	여자	4학년	4년제	충청권	알고 있다	그렇다	매우 그렇다	예	대학 전공교육과정	그렇다	4	4	3	4	3	3	4	3	3	4	4	4	4	3	3	4	4	3	4	3	3	4	4	4	2	3	2	3	3	4	4	4	4	3	3	3	4
2020-05-16 18:29:19	네	1998	여자	4학년	4년제	충청권	알고 있다	매우 그렇다	매우 그렇다	잘 모르겠다	대학 전공교육과정	그렇다	3	3	3	4	3	3	3	3	4	4	4	4	4	4	4	4	4	4	4	4	4	4	4	4	2	2	2	4	4	5	4	4	4	2	2	4	4
2020-05-16 18:29:42	네	1998	여자	4학년	4년제	충청권	아주 잘 알고 있다	매우 그렇다	매우 그렇다	예	대학 전공교육과정	매우 그렇다	4	5	5	5	5	5	5	5	5	5	5	5	5	5	5	5	5	5	5	5	5	5	5	5	5	5	4	5	5	5	5	5	5	5	5	3	4
2020-05-16 18:30:13	네	1998	여자	4학년	4년제	충청권	알고 있다	매우 그렇다	매우 그렇다	잘 모르겠다	대학 교양교육과정	그저 그렇다	3	3	3	4	4	4	4	3	3	3	4	4	3	3	3	3	3	3	3	3	3	3	3	3	3	3	3	3	3	3	3	3	3	3	3	3	3
2020-05-16 18:30:17	네	1999	여자	4학년	4년제	충청권	알고 있다	그렇다	그렇다	예	협회나 학회 보수교육	그저 그렇다	4	4	3	3	4	3	4	3	2	5	4	3	4	3	4	3	3	3	4	3	4	4	3	3	3	3	2	3	2	4	4	4	4	4	3	3	4
2020-05-16 18:30:34	네	1998년	여자	4학년	4년제	충청권	알고 있다	그렇다	그렇다	예	대학 전공교육과정	매우 그렇다	4	4	4	4	4	4	4	4	4	4	4	4	4	4	4	4	4	4	4	4	4	4	4	4	2	2	2	2	4	5	5	5	5	3	4	3	2
2020-05-16 18:31:29	네	1998	여자	4학년	4년제	충청권	알고 있다	그렇다	매우 그렇다	잘 모르겠다	대학 전공교육과정	그렇다	4	4	3	4	5	4	3	4	4	4	4	4	4	4	4	4	4	4	4	4	4	4	4	4	2	2	2	2	4	4	5	5	4	3	4	5	5
2020-05-16 18:32:11	네	1997	여자	4학년	4년제	충청권	알고 있다	매우 그렇다	매우 그렇다	예	대학 전공교육과정	그저 그렇다	4	4	4	4	5	5	5	5	3	5	4	5	5	3	5	4	5	5	5	5	4	5	5	5	2	4	3	4	4	5	4	4	5	4	3	3	4
2020-05-16 18:38:42	네	1997년	여자	4학년	4년제	충청권	알고 있다	그렇다	그렇다	예	대학 전공교육과정	그렇다	4	4	4	4	4	4	4	4	4	4	4	4	5	5	4	4	5	5	5	5	3	3	3	5	4	4	4	4	4	4	4	4	4	4	4	4	4
2020-05-16 18:39:31	네	1997	여자	4학년	4년제	충청권	알고 있다	매우 그렇다	매우 그렇다	예	대학 전공교육과정	그렇다	4	4	4	4	4	4	4	4	4	4	4	4	3	3	4	4	4	4	4	4	4	4	4	4	4	4	4	4	4	4	4	4	4	4	4	4	4
2020-05-16 18:40:00	네	1998	여자	4학년	4년제	충청권	아주 잘 알고 있다	매우 그렇다	매우 그렇다	예	대학 전공교육과정	매우 그렇다	3	4	4	5	5	4	4	5	3	5	5	5	5	4	5	3	3	5	5	5	5	5	5	5	5	4	5	4	5	5	5	5	5	4	4	4	5
2020-05-16 18:41:28	네	1997	여자	4학년	4년제	충청권	그저 그렇다	그저 그렇다	그저 그렇다	잘 모르겠다	협회나 학회 보수교육	전혀 그렇지 않다	3	3	4	3	3	3	3	3	3	3	3	3	3	3	3	4	4	4	4	4	4	4	4	4	3	3	3	3	4	4	4	3	4	4	4	4	4
2020-05-16 18:42:43	네	1998	여자	4학년	4년제	충청권	알고 있다	매우 그렇다	그렇다	예	대학 전공교육과정	그저 그렇다	3	3	4	4	3	3	4	4	3	5	4	4	5	4	4	5	4	4	4	4	4	3	4	4	3	3	3	4	4	5	3	4	4	3	4	3	3
2020-05-16 18:46:41	네	1999년	여자	3학년	4년제	충청권	아주 잘 알고 있다	매우 그렇다	매우 그렇다	예	대학 비교과 교육과정	그렇다	3	3	3	3	3	3	3	3	3	3	5	3	3	3	3	3	3	3	5	4	4	4	3	3	2	2	2	2	4	5	5	3	5	1	1	3	3
2020-05-16 18:46:42	네	1998	여자	4학년	4년제	충청권	아주 잘 알고 있다	매우 그렇다	매우 그렇다	예	대학 교양교육과정	그렇다	4	4	4	4	4	4	4	4	4	4	4	4	4	4	4	4	4	4	5	4	4	4	4	4	4	4	4	4	4	4	4	4	4	4	4	4	4
2020-05-16 18:56:36	네	1998	여자	4학년	4년제	충청권	아주 잘 알고 있다	매우 그렇다	매우 그렇다	예	대학 전공교육과정	매우 그렇다	5	5	5	5	5	5	5	5	5	5	5	5	5	5	5	5	5	5	5	5	5	5	5	5	5	5	5	5	5	5	5	5	5	5	5	5	5
2020-05-16 18:56:40	네	1995	남자	4학년	4년제	충청권	알고 있다	그렇다	그렇다	예	대학 전공교육과정	그저 그렇다	4	4	4	4	3	3	4	3	3	3	3	3	4	4	4	4	4	4	5	4	4	4	4	4	4	3	3	3	4	4	4	4	4	4	4	4	4
2020-05-16 18:57:54	네	1998	여자	4학년	4년제	충청권	아주 잘 알고 있다	매우 그렇다	매우 그렇다	예	대학 교양교육과정	그저 그렇다	5	5	5	5	5	5	5	5	5	5	5	5	5	5	5	5	5	5	5	5	5	5	5	5	5	5	5	5	5	5	5	5	5	5	5	5	5
2020-05-16 19:06:54	네	1998	여자	4학년	4년제	충청권	알고 있다	매우 그렇다	매우 그렇다	예	협회나 학회 보수교육	그렇다	4	5	4	4	5	4	4	3	4	4	4	4	3	4	4	4	4	4	5	4	4	4	4	4	3	4	4	3	4	4	3	4	4	4	4	4	5
2020-05-16 19:14:03	네	1997	여자	4학년	4년제	충청권	알고 있다	매우 그렇다	매우 그렇다	예	대학 교양교육과정	그렇다	4	3	4	3	4	4	4	4	4	4	4	4	4	4	4	4	4	4	3	4	4	4	4	4	3	3	4	4	4	5	4	4	4	4	4	4	4
2020-05-16 19:27:05	네	1999년	여자	3학년	4년제	강원권	아주 잘 알고 있다	매우 그렇다	매우 그렇다	예	대학 전공교육과정	매우 그렇다	4	5	5	5	5	4	5	4	4	5	5	5	5	5	5	5	4	4	5	4	5	5	5	4	5	3	3	4	5	5	5	5	5	4	4	4	4
2020-05-16 19:29:26	네	1999	여자	3학년	4년제	충청권	알고 있다	그렇다	그렇다	예	대학 전공교육과정	그렇다	4	4	3	3	3	3	3	3	3	3	3	3	3	3	3	3	3	3	3	3	3	3	3	3	2	2	2	3	3	3	3	3	3	3	3	3	3
2020-05-16 19:46:08	네	1998	여자	3학년	4년제	강원권	그저 그렇다	그렇다	그렇다	아니오	협회나 학회 보수교육	그저 그렇다	4	2	4	4	3	4	3	3	3	4	5	4	4	3	3	4	4	4	5	3	3	3	3	4	2	2	2	3	5	5	5	4	5	3	3	3	4
2020-05-16 19:59:48	네	1999	여자	3학년	4년제	강원권	알고 있다	그렇다	그저 그렇다	잘 모르겠다	협회나 학회 보수교육	그저 그렇다	4	4	3	5	5	4	5	4	3	5	5	5	5	5	4	4	4	5	5	5	5	4	3	5	2	2	3	3	4	5	5	5	5	4	4	4	4
2020-05-16 20:02:42	네	1997	여자	4학년	4년제	충청권	알고 있다	매우 그렇다	매우 그렇다	예	대학 전공교육과정	그렇다	4	4	3	3	3	3	3	3	3	4	3	3	4	3	3	3	3	4	4	4	4	4	4	5	2	2	3	4	4	5	5	5	5	4	4	4	4
2020-05-16 21:08:26	네	1999	여자	3학년	4년제	충청권	알고 있다	그렇다	그렇다	잘 모르겠다	대학 전공교육과정	그저 그렇다	4	4	3	3	3	3	3	3	3	3	3	4	4	4	4	4	4	4	4	4	4	4	4	4	3	3	3	3	3	3	3	3	3	3	3	4	3
2020-05-16 21:10:03	네	1999	여자	3학년	3년제	서울‧경기‧인천권	그저 그렇다	그렇다	그렇다	잘 모르겠다	대학 전공교육과정	그렇다	4	2	2	2	2	4	4	4	4	5	3	4	4	2	4	2	4	4	4	2	4	5	4	4	2	2	4	4	5	4	4	5	4	3	2	2	2
2020-05-16 21:10:15	네	1999	여자	3학년	3년제	서울‧경기‧인천권	그저 그렇다	매우 그렇다	매우 그렇다	잘 모르겠다	대학 전공교육과정	그저 그렇다	3	4	3	3	4	3	3	3	4	5	4	4	4	4	4	4	4	4	4	4	4	4	4	4	1	1	2	2	4	4	4	4	4	4	4	4	3
2020-05-16 21:11:24	네	1971	여자	3학년	3년제	서울‧경기‧인천권	알고 있다	매우 그렇다	매우 그렇다	아니오	대학 전공교육과정	매우 그렇다	3	3	3	4	4	4	4	4	4	4	4	4	4	4	4	4	4	4	4	4	4	4	4	4	3	3	3	3	3	3	3	3	4	3	3	3	3
2020-05-16 21:12:35	네	2000	여자	2학년	3년제	서울‧경기‧인천권	알고 있다	그렇다	그렇다	잘 모르겠다	대학 전공교육과정	그렇다	4	4	4	4	4	4	4	4	4	5	4	4	4	4	4	4	4	4	5	4	4	4	4	4	3	3	3	3	4	4	4	3	4	2	3	3	3
2020-05-16 21:12:59	네	2000년	여자	2학년	3년제	서울‧경기‧인천권	알고 있다	매우 그렇다	매우 그렇다	예	대학 전공교육과정	그렇다	4	4	4	5	4	4	5	5	4	5	5	4	5	4	4	4	4	5	5	5	4	5	5	5	4	4	5	5	5	5	5	5	5	5	5	4	5
2020-05-16 21:14:34	네	1997	여자	2학년	3년제	서울‧경기‧인천권	알고 있다	매우 그렇다	매우 그렇다	잘 모르겠다	대학 전공교육과정	그렇다	3	4	3	4	3	4	4	3	2	4	4	3	4	3	4	4	2	4	4	4	3	2	3	3	2	2	3	3	3	3	3	3	4	4	3	3	3
2020-05-16 21:22:20	네	2000	여자	2학년	3년제	서울‧경기‧인천권	아주 잘 알고 있다	매우 그렇다	그렇다	예	대학 전공교육과정	그렇다	3	4	3	2	1	4	4	4	2	2	1	3	4	4	4	2	2	2	4	2	3	2	2	1	1	2	2	2	4	5	4	3	5	1	1	1	3
2020-05-16 21:22:37	네	1997	여자	2학년	3년제	서울‧경기‧인천권	알고 있다	매우 그렇다	그렇다	아니오	대학 교양교육과정	그렇다	4	4	3	3	3	3	3	3	3	3	3	3	3	3	3	3	3	3	3	3	3	4	4	3	2	2	2	2	3	3	3	3	3	1	2	2	3
2020-05-16 21:23:39	네	1999	여자	3학년	3년제	서울‧경기‧인천권	알고 있다	그렇다	그저 그렇다	잘 모르겠다	협회나 학회 보수교육	그저 그렇다	4	3	3	3	3	3	4	3	2	4	4	4	4	3	3	3	5	5	5	3	4	4	4	4	2	2	2	1	3	5	5	4	5	2	3	2	2
2020-05-16 21:23:59	네	1999	여자	2학년	3년제	서울‧경기‧인천권	알고 있다	매우 그렇다	매우 그렇다	아니오	대학 비교과 교육과정	그렇다	3	1	1	1	1	1	3	3	1	4	3	3	3	1	1	1	1	4	5	3	4	3	3	5	1	1	1	1	4	5	4	4	5	2	2	2	4
2020-05-16 21:25:51	네	2000	여자	2학년	3년제	서울‧경기‧인천권	알고 있다	그렇다	그렇다	잘 모르겠다	대학 교양교육과정	그렇다	4	4	4	4	5	3	4	3	2	4	5	4	4	4	4	4	3	4	5	5	4	4	4	3	2	2	2	3	4	5	4	4	5	3	4	5	4
2020-05-16 21:25:58	네	2000	여자	2학년	3년제	서울‧경기‧인천권	알고 있다	매우 그렇다	매우 그렇다	예	대학 전공교육과정	그렇다	4	4	4	4	4	3	4	3	2	4	4	3	4	3	4	4	3	4	3	3	4	3	3	4	2	2	4	4	4	4	3	3	5	4	3	2	3
2020-05-16 21:26:05	네	1989	남자	3학년	3년제	서울‧경기‧인천권	아주 잘 알고 있다	매우 그렇다	매우 그렇다	아니오	대학 전공교육과정	매우 그렇다	5	3	5	3	1	2	2	2	1	5	5	5	5	5	5	4	5	5	5	4	4	5	5	5	1	1	1	1	5	5	5	5	5	4	4	4	5
2020-05-16 21:26:18	네	1999	여자	3학년	3년제	서울‧경기‧인천권	알고 있다	그렇다	그렇다	예	대학 전공교육과정	그렇다	5	3	4	4	4	4	4	4	4	4	4	4	4	4	4	4	4	5	4	4	4	4	4	4	2	2	2	2	4	4	5	4	4	4	4	4	4
2020-05-16 21:28:55	네	2000	여자	2학년	3년제	서울‧경기‧인천권	아주 잘 알고 있다	매우 그렇다	그저 그렇다	잘 모르겠다	대학 전공교육과정	전혀 그렇지 않다	4	2	3	4	3	3	3	3	3	3	3	3	3	4	3	3	3	4	3	3	3	3	3	3	3	3	3	3	3	3	3	3	3	3	3	3	3
2020-05-16 21:29:07	네	1998	여자	4학년	4년제	충청권	알고 있다	매우 그렇다	매우 그렇다	아니오	대학 전공교육과정	그렇다	4	2	2	2	2	2	3	3	3	3	3	3	3	3	3	3	3	3	3	3	3	3	3	3	3	3	3	3	3	3	3	3	3	3	3	3	3
2020-05-16 21:32:16	네	1998년	여자	2학년	3년제	서울‧경기‧인천권	알고 있다	그렇다	그렇다	잘 모르겠다	대학 전공교육과정	그렇다	3	4	4	4	4	4	4	4	4	4	4	4	4	4	4	4	4	4	5	4	4	4	4	4	3	3	3	4	4	4	4	4	4	4	4	4	4
2020-05-16 21:32:28	네	2000	여자	2학년	3년제	서울‧경기‧인천권	알고 있다	매우 그렇다	매우 그렇다	예	대학 전공교육과정	매우 그렇다	4	4	4	4	3	4	4	4	4	5	5	3	4	5	5	4	5	5	5	5	5	5	5	4	2	5	2	5	5	5	5	5	5	5	5	5	3
2020-05-16 21:35:02	네	1999	여자	3학년	3년제	서울‧경기‧인천권	그저 그렇다	그렇다	그렇다	아니오	대학 교양교육과정	그저 그렇다	2	4	2	4	2	2	4	3	4	3	2	3	4	2	3	3	4	2	4	4	4	4	3	4	2	2	2	2	4	4	4	2	4	2	2	2	3
2020-05-16 21:36:03	네	2000	여자	2학년	3년제	서울‧경기‧인천권	알고 있다	매우 그렇다	매우 그렇다	잘 모르겠다	대학 전공교육과정	매우 그렇다	3	3	3	3	3	3	3	3	3	3	3	3	3	3	3	3	5	5	5	5	5	5	5	5	2	2	2	2	5	5	5	5	5	2	5	5	5
2020-05-16 21:36:10	네	1999	여자	3학년	4년제	충청권	그저 그렇다	그렇다	그저 그렇다	잘 모르겠다	협회나 학회 보수교육	그저 그렇다	3	2	3	3	3	3	4	2	2	4	4	4	4	4	5	4	4	4	4	3	4	4	4	4	2	2	2	2	3	4	4	4	4	4	3	3	4
2020-05-16 21:38:38	네	2000	여자	2학년	3년제	서울‧경기‧인천권	알고 있다	그렇다	그렇다	잘 모르겠다	대학 전공교육과정	그렇다	4	3	3	4	4	4	3	3	3	4	4	4	4	4	4	4	4	4	4	4	4	3	3	4	3	3	4	3	4	5	5	4	5	3	3	3	4
2020-05-16 21:38:59	네	2000년도	여자	2학년	3년제	서울‧경기‧인천권	잘 모른다	그렇다	그저 그렇다	잘 모르겠다	대학 교양교육과정	그렇지 않다	3	4	3	3	2	2	4	3	3	4	4	4	4	3	3	3	3	4	4	3	4	4	4	3	2	2	2	3	4	4	4	4	4	4	3	3	3
2020-05-16 21:39:23	네	97	여자	3학년	3년제	서울‧경기‧인천권	그저 그렇다	그렇다	그렇다	잘 모르겠다	협회나 학회 보수교육	그저 그렇다	3	3	2	2	2	2	4	3	2	4	4	2	4	3	3	3	4	3	4	2	4	4	2	2	2	3	3	3	4	4	4	4	4	2	2	4	3
2020-05-16 21:40:46	네	1998	여자	3학년	3년제	서울‧경기‧인천권	아주 잘 알고 있다	매우 그렇다	매우 그렇다	예	대학 전공교육과정	그저 그렇다	3	4	4	4	4	3	4	2	3	3	4	4	2	4	3	4	3	4	3	4	3	3	3	4	2	2	3	4	5	5	5	3	5	3	4	4	4
2020-05-16 21:42:14	네	2001	여자	2학년	3년제	서울‧경기‧인천권	아주 잘 알고 있다	매우 그렇다	매우 그렇다	잘 모르겠다	대학 전공교육과정	그렇다	4	5	4	4	4	4	4	4	4	5	4	5	4	3	4	4	4	4	4	5	4	4	4	4	4	4	4	3	5	4	4	4	5	4	4	3	4
2020-05-16 21:42:23	네	1998	여자	4학년	4년제	충청권	알고 있다	그렇다	매우 그렇다	예	대학 전공교육과정	그렇다	4	4	4	4	5	5	5	5	4	5	5	5	4	5	5	4	5	5	3	4	2	3	3	5	2	4	3	4	3	4	4	3	5	2	4	4	4
2020-05-16 21:42:30	네	1997	여자	3학년	3년제	서울‧경기‧인천권	알고 있다	그저 그렇다	그저 그렇다	잘 모르겠다	협회나 학회 보수교육	그저 그렇다	3	4	4	4	4	4	4	4	4	4	4	4	4	4	4	3	4	4	4	4	4	4	4	4	4	4	4	4	4	4	4	4	4	4	4	4	4
2020-05-16 21:51:37	네	1996년	여자	3학년	3년제	서울‧경기‧인천권	그저 그렇다	그렇다	그렇다	아니오	협회나 학회 보수교육	그저 그렇다	3	4	3	3	3	4	4	4	3	4	4	4	4	2	3	4	4	4	5	5	4	4	4	5	3	2	3	4	4	5	4	4	5	4	4	4	4
2020-05-16 21:51:37	네	1999	여자	2학년	3년제	서울‧경기‧인천권	알고 있다	매우 그렇다	매우 그렇다	예	대학 전공교육과정	그렇다	2	2	1	3	1	1	4	1	2	4	2	2	2	2	3	1	2	1	1	1	2	3	1	3	1	1	2	4	4	5	3	2	5	3	2	1	2
2020-05-16 21:52:25	네	2000	여자	2학년	3년제	서울‧경기‧인천권	알고 있다	매우 그렇다	그렇다	아니오	대학 교양교육과정	그렇다	4	4	3	4	4	4	4	4	4	4	4	4	4	3	3	4	4	5	5	4	4	5	4	5	2	3	3	4	5	5	5	5	5	3	3	3	4
2020-05-16 21:56:18	네	1975	여자	3학년	3년제	서울‧경기‧인천권	알고 있다	매우 그렇다	매우 그렇다	예	대학 전공교육과정	매우 그렇다	4	4	3	5	4	3	4	4	3	5	5	4	4	4	3	3	3	5	5	3	4	4	4	4	3	3	3	3	4	5	4	4	5	4	4	4	4
2020-05-16 22:08:37	네	1999년	여자	3학년	3년제	서울‧경기‧인천권	그저 그렇다	그저 그렇다	그렇다	아니오	대학 교양교육과정	매우 그렇다	3	2	2	2	2	2	3	3	2	2	3	4	2	3	3	2	4	3	2	2	3	2	4	3	2	2	2	2	4	5	5	5	5	3	3	3	3
2020-05-16 22:15:05	네	1998	여자	4학년	4년제	충청권	알고 있다	그렇다	그렇다	예	대학 전공교육과정	그렇다	4	3	3	4	4	4	4	4	4	4	4	4	4	3	4	4	4	5	5	4	4	4	4	4	3	3	3	3	3	5	4	4	5	4	4	4	4
2020-05-16 22:18:53	네	1996	여자	3학년	3년제	서울‧경기‧인천권	아주 잘 알고 있다	매우 그렇다	매우 그렇다	아니오	대학 전공교육과정	매우 그렇다	5	5	5	5	5	5	5	5	5	5	5	5	5	5	5	5	5	5	5	5	5	5	5	5	5	5	5	5	5	5	5	5	5	5	5	5	5
2020-05-16 22:20:01	네	2000	여자	2학년	3년제	서울‧경기‧인천권	아주 잘 알고 있다	매우 그렇다	그렇다	잘 모르겠다	협회나 학회 보수교육	그렇다	3	2	2	1	1	1	3	3	1	3	2	2	1	1	1	1	1	2	1	1	1	2	1	4	1	1	1	3	1	4	3	3	4	2	3	2	2
2020-05-16 22:30:16	네	1998	여자	4학년	4년제	충청권	알고 있다	그렇다	그렇다	예	대학 교양교육과정	그렇다	3	2	2	3	2	3	3	3	2	4	3	3	3	3	3	3	3	2	4	3	3	4	3	3	2	2	2	3	3	4	3	3	3	3	3	3	3
2020-05-16 22:36:25	네	1997	여자	3학년	3년제	서울‧경기‧인천권	알고 있다	그렇다	그렇다	예	대학 전공교육과정	그렇다	3	4	4	3	3	4	3	3	4	4	4	4	4	3	4	3	3	3	4	4	4	4	4	4	3	3	4	4	4	4	4	4	4	3	4	4	4
2020-05-16 22:42:01	네	2000년	여자	2학년	3년제	서울‧경기‧인천권	알고 있다	그렇다	그렇다	잘 모르겠다	대학 교양교육과정	그저 그렇다	3	2	3	2	2	3	2	2	2	3	3	2	3	3	3	3	3	3	4	2	3	3	4	4	2	2	2	2	4	3	3	2	5	1	1	1	2
2020-05-16 22:50:00	네	2000	여자	2학년	3년제	서울‧경기‧인천권	아주 잘 알고 있다	매우 그렇다	매우 그렇다	잘 모르겠다	대학 교양교육과정	그렇다	4	4	2	2	2	4	4	3	2	5	3	3	3	3	4	4	4	4	5	3	5	5	3	4	1	2	4	4	5	5	4	4	5	1	1	2	3
2020-05-16 22:50:02	네	1995	여자	2학년	3년제	서울‧경기‧인천권	알고 있다	그렇다	그저 그렇다	잘 모르겠다	협회나 학회 보수교육	그저 그렇다	4	3	2	2	2	2	3	2	2	3	4	3	3	4	3	3	4	4	4	2	3	3	3	3	3	2	2	3	3	4	4	4	4	4	3	3	4
2020-05-16 22:52:52	네	1997	여자	3학년	3년제	서울‧경기‧인천권	알고 있다	그렇다	그렇다	잘 모르겠다	대학 교양교육과정	그렇다	4	4	3	3	3	3	3	3	3	3	3	2	3	2	3	3	4	5	4	4	5	3	4	5	2	2	2	2	3	5	5	3	5	2	2	2	3
2020-05-16 23:01:49	네	2000	여자	2학년	3년제	서울‧경기‧인천권	알고 있다	매우 그렇다	매우 그렇다	잘 모르겠다	대학 전공교육과정	그저 그렇다	4	2	2	3	3	2	3	3	3	3	3	3	3	3	3	4	4	4	3	4	3	4	4	4	2	3	2	4	5	4	5	4	5	4	4	3	3
2020-05-16 23:09:11	네	1988	여자	3학년	3년제	서울‧경기‧인천권	알고 있다	매우 그렇다	매우 그렇다	아니오	대학 전공교육과정	그렇다	4	3	4	3	3	4	2	3	2	2	2	2	3	3	2	4	3	3	2	3	4	3	4	3	2	2	2	1	4	2	2	2	3	3	3	3	3
2020-05-16 23:30:03	네	1999	여자	3학년	4년제	충청권	알고 있다	매우 그렇다	매우 그렇다	예	대학 전공교육과정	그렇다	4	4	4	4	4	3	4	3	4	4	3	4	4	2	2	2	4	3	4	4	4	4	3	3	3	4	4	4	4	4	4	4	4	2	4	3	3
2020-05-16 23:31:13	네	1997	여자	3학년	3년제	서울‧경기‧인천권	아주 잘 알고 있다	그저 그렇다	그저 그렇다	잘 모르겠다	대학 전공교육과정	그렇다	4	4	4	5	3	3	5	2	3	4	5	4	4	4	3	4	5	5	5	4	5	4	4	4	1	2	3	2	5	5	3	4	4	3	3	3	3
2020-05-16 23:38:21	네	2000	여자	2학년	3년제	서울‧경기‧인천권	알고 있다	매우 그렇다	매우 그렇다	잘 모르겠다	대학 교양교육과정	그렇다	4	4	4	4	4	4	4	4	4	3	4	4	4	4	3	4	4	4	4	4	4	4	4	3	3	4	4	4	4	4	4	4	4	3	3	4	4
2020-05-16 23:39:20	네	1999	여자	4학년	4년제	충청권	알고 있다	그렇다	그렇다	아니오	협회나 학회 보수교육	그렇다	3	3	3	3	3	3	3	3	3	4	4	3	3	3	3	3	4	4	5	4	4	5	5	5	1	1	3	3	4	5	5	5	5	5	5	5	5
2020-05-16 23:52:29	네	1997	여자	3학년	3년제	서울‧경기‧인천권	알고 있다	그렇다	그렇다	예	대학 전공교육과정	그렇다	3	4	4	4	4	4	4	3	3	4	4	3	4	4	3	4	4	4	3	4	4	4	3	4	2	3	3	3	3	4	3	3	5	4	4	4	3
2020-05-17 00:14:13	네	1999	여자	3학년	전문대	서울‧경기‧인천권	알고 있다	그렇다	그렇다	잘 모르겠다	대학 교양교육과정	그렇다	3	4	3	2	3	3	3	3	3	4	4	4	4	4	4	4	4	4	4	4	4	5	4	4	2	2	3	2	4	4	3	4	4	2	2	3	4
2020-05-17 01:46:00	네	1996	여자	3학년	3년제	서울‧경기‧인천권	알고 있다	그렇다	매우 그렇다	예	대학 전공교육과정	그렇다	4	4	3	4	3	2	4	2	2	4	4	4	4	4	4	4	4	4	5	4	4	3	3	4	2	2	2	4	4	4	4	4	4	4	3	2	2
2020-05-17 03:23:06	네	2000	여자	2학년	3년제	서울‧경기‧인천권	알고 있다	매우 그렇다	매우 그렇다	잘 모르겠다	대학 교양교육과정	매우 그렇다	4	4	4	4	4	4	4	4	4	4	4	4	4	4	4	4	4	4	4	4	4	4	4	4	4	4	4	4	4	4	4	4	4	2	4	3	4
2020-05-17 10:55:36	네	2000	여자	2학년	3년제	서울‧경기‧인천권	그저 그렇다	그렇다	그렇다	잘 모르겠다	1번+4번	그렇다	4	4	3	3	3	3	4	2	2	5	4	3	3	4	3	3	4	5	5	3	5	5	4	4	2	2	2	2	4	5	5	4	5	3	3	2	3
2020-05-17 11:10:53	네	1999	여자	2학년	3년제	서울‧경기‧인천권	알고 있다	매우 그렇다	그렇다	잘 모르겠다	대학 교양교육과정	그렇다	4	4	3	3	4	3	5	3	3	5	4	5	5	4	4	3	3	5	5	4	5	5	5	5	2	3	4	4	5	5	5	5	5	4	5	5	3
2020-05-17 13:26:31	네	1999	여자	3학년	3년제	서울‧경기‧인천권	알고 있다	그렇다	그렇다	아니오	대학 교양교육과정	그렇다	4	4	3	3	3	3	3	3	2	4	4	3	2	3	4	4	4	4	4	4	4	2	2	4	2	2	2	2	4	4	4	4	4	4	3	4	2
2020-05-17 16:51:00	네	1999	여자	3학년	3년제	서울‧경기‧인천권	알고 있다	그렇다	그렇다	잘 모르겠다	대학 전공교육과정	그렇다	4	2	2	2	2	2	3	2	2	4	3	2	3	4	3	3	3	4	5	3	3	4	3	3	2	2	2	2	5	5	5	4	5	2	2	2	2
2020-05-17 17:18:17	네	1997	여자	3학년	3년제	서울‧경기‧인천권	그저 그렇다	그렇다	그렇다	잘 모르겠다	대학 전공교육과정	그저 그렇다	5	3	4	3	3	3	3	3	3	3	4	4	4	4	2	4	3	4	4	4	3	3	3	3	2	2	2	2	5	5	5	5	5	3	4	2	1
2020-05-17 17:38:15	네	1993	여자	2학년	3년제	서울‧경기‧인천권	아주 잘 알고 있다	그렇다	그렇다	아니오	대학 전공교육과정	그렇다	3	2	3	4	3	4	3	3	4	4	3	3	4	4	3	3	2	3	4	3	3	3	4	4	4	3	4	3	4	4	3	3	3	3	4	2	4
2020-05-17 18:08:31	네	2000	여자	2학년	3년제	서울‧경기‧인천권	알고 있다	매우 그렇다	매우 그렇다	잘 모르겠다	대학 전공교육과정	그렇다	5	4	4	4	3	3	4	2	3	5	5	4	5	2	2	4	4	4	3	4	5	3	3	5	5	4	4	4	4	5	5	5	5	4	4	5	2
2020-05-17 19:19:00	네	1993년	여자	3학년	3년제	서울‧경기‧인천권	알고 있다	매우 그렇다	매우 그렇다	아니오	대학 전공교육과정	그렇다	3	3	3	3	3	3	3	3	3	3	3	3	3	3	3	3	3	3	3	3	3	3	3	3	3	3	4	3	3	3	3	3	3	3	3	3	3
2020-05-17 23:22:28	네	2000	여자	1학년	3년제	서울‧경기‧인천권	알고 있다	그렇다	그렇다	잘 모르겠다	대학 전공교육과정	그렇다	4	4	5	4	4	4	4	4	4	4	4	5	4	4	4	4	4	4	4	4	4	4	4	4	5	4	4	4	4	4	4	4	4	4	3	4	4
2020-05-18 03:26:27	네	1998	여자	3학년	3년제	서울‧경기‧인천권	알고 있다	그렇다	그렇다	잘 모르겠다	대학 전공교육과정	그렇다	4	5	4	4	4	5	5	4	4	4	4	4	4	4	4	5	4	4	4	4	4	4	4	4	2	3	4	4	3	3	4	4	3	4	5	3	4
2020-05-18 10:02:44	네	1998	여자	3학년	3년제	충청권	아주 잘 알고 있다	매우 그렇다	매우 그렇다	잘 모르겠다	대학 전공교육과정	매우 그렇다	4	3	3	5	5	5	5	1	1	5	5	5	5	5	5	5	5	5	5	5	5	5	5	5	2	1	2	3	5	5	5	4	5	5	5	5	4
2020-05-18 10:03:20	네	1999	여자	3학년	3년제	충청권	알고 있다	그렇다	그렇다	잘 모르겠다	대학 교양교육과정	그저 그렇다	4	3	3	3	3	3	4	3	2	4	4	4	4	4	4	3	4	4	4	2	3	4	3	3	2	2	2	3	4	4	3	3	5	3	3	3	3
2020-05-18 10:03:24	네	1999	여자	3학년	3년제	충청권	아주 잘 알고 있다	매우 그렇다	매우 그렇다	예	대학 전공교육과정	그렇다	4	4	4	5	4	5	5	5	5	5	4	5	4	4	4	4	4	4	4	4	4	4	3	4	1	2	2	4	4	5	5	5	5	3	4	4	4
2020-05-18 10:09:49	네	1991	여자	2학년	3년제	충청권	알고 있다	그렇다	그렇다	예	대학 교양교육과정	그저 그렇다	5	4	4	3	3	3	3	4	3	3	4	4	4	4	4	4	4	4	4	4	4	4	4	4	3	4	4	4	4	4	4	4	4	4	4	4	4
2020-05-18 10:10:13	네	1999	여자	3학년	3년제	충청권	알고 있다	그렇다	그렇다	예	대학 교양교육과정	그렇다	3	2	3	2	2	3	3	3	2	4	3	3	3	3	2	2	2	3	4	2	2	3	2	4	3	2	2	2	3	4	3	3	4	2	3	3	3
2020-05-18 10:10:26	네	99년생	여자	3학년	3년제	제주	잘 모른다	그저 그렇다	그저 그렇다	잘 모르겠다	대학 전공교육과정	그저 그렇다	3	3	4	3	4	3	3	3	3	4	3	3	3	3	3	3	3	3	3	3	3	3	4	4	2	3	3	3	4	4	3	4	3	3	4	3	4
2020-05-18 10:12:38	네	1992	여자	3학년	3년제	전라권	알고 있다	그렇다	그렇다	예	대학 비교과 교육과정	그렇다	4	4	4	3	4	4	4	4	4	4	4	4	4	4	4	4	4	4	4	4	4	4	4	4	4	4	4	4	4	4	4	4	4	4	4	4	4
2020-05-18 10:17:07	네	1994	여자	3학년	3년제	충청권	알고 있다	그렇다	그렇다	잘 모르겠다	협회나 학회 보수교육	그렇다	4	4	4	4	4	4	4	3	4	3	4	3	4	3	4	4	3	4	4	3	4	4	4	3	2	2	3	4	4	4	4	4	4	4	3	3	4
2020-05-18 10:19:00	네	1982	여자	3학년	3년제	충청권	알고 있다	매우 그렇다	매우 그렇다	아니오	대학 전공교육과정	그렇다	3	3	3	4	3	3	3	3	3	4	3	3	3	3	3	3	4	4	4	4	3	3	4	4	4	4	4	4	4	4	4	4	4	4	4	4	4
2020-05-18 10:19:23	네	1997	남자	3학년	3년제	충청권	그저 그렇다	그렇다	그렇다	잘 모르겠다	협회나 학회 보수교육	그저 그렇다	3	4	4	4	2	4	3	3	3	4	3	4	3	3	3	4	3	4	3	4	4	3	4	3	4	3	4	4	2	4	4	4	3	4	3	4	4
2020-05-18 10:31:14	네	1999	여자	3학년	3년제	충청권	알고 있다	그렇다	그렇다	잘 모르겠다	대학 비교과 교육과정	그저 그렇다	4	3	3	4	4	2	4	4	2	4	3	3	4	4	4	2	2	4	5	2	4	4	3	4	2	2	2	4	4	5	3	2	5	2	2	4	3
2020-05-18 10:32:26	네	2000년	여자	3학년	3년제	충청권	알고 있다	그렇다	그렇다	잘 모르겠다	대학 전공교육과정	그저 그렇다	4	4	4	4	4	2	4	4	2	5	4	3	4	4	3	4	4	5	5	4	5	4	3	4	2	1	3	4	5	5	4	4	5	4	3	3	2
2020-05-18 10:35:10	네	1999	여자	3학년	3년제	충청권	그저 그렇다	그렇다	그렇다	예	대학 전공교육과정	그저 그렇다	3	4	3	4	4	3	4	4	4	4	4	4	4	4	4	4	4	5	5	5	3	4	3	4	2	3	2	3	4	5	4	4	4	2	2	2	3
2020-05-18 10:43:05	네	1998	여자	3학년	3년제	충청권	그저 그렇다	그렇다	그렇다	잘 모르겠다	대학 교양교육과정	그저 그렇다	3	3	3	4	3	3	4	3	3	4	4	3	3	4	3	3	3	3	3	3	3	3	3	3	2	2	2	2	4	4	4	3	5	3	2	2	2
2020-05-18 10:46:57	네	1999	여자	3학년	3년제	충청권	알고 있다	그렇다	그렇다	잘 모르겠다	대학 전공교육과정	그저 그렇다	4	4	4	4	4	4	4	4	2	4	4	3	4	4	4	4	4	4	4	4	4	4	4	4	3	3	3	4	4	4	4	4	5	4	3	3	3
2020-05-18 10:59:44	네	1999	여자	3학년	3년제	충청권	알고 있다	매우 그렇다	매우 그렇다	잘 모르겠다	대학 전공교육과정	그저 그렇다	4	4	5	4	4	3	3	3	3	5	5	5	5	5	5	5	5	5	5	5	5	5	5	5	4	3	3	3	5	5	5	4	5	5	3	3	4
2020-05-18 11:06:29	네	1998	여자	3학년	3년제	충청권	알고 있다	그렇다	그렇다	예	협회나 학회 보수교육	그저 그렇다	3	3	3	3	3	3	3	3	3	4	4	3	3	4	4	3	3	3	3	4	3	3	3	4	2	2	2	2	3	4	2	2	2	2	2	2	2
2020-05-18 11:12:01	네	1999	여자	3학년	3년제	충청권	알고 있다	매우 그렇다	매우 그렇다	잘 모르겠다	대학 전공교육과정	그렇다	3	2	3	3	3	3	4	4	2	3	4	4	4	4	3	3	4	3	3	3	3	4	4	4	3	4	3	3	2	3	3	4	2	3	3	3	4
2020-05-18 11:12:38	네	1999	여자	3학년	3년제	충청권	잘 모른다	그렇다	그렇다	잘 모르겠다	대학 전공교육과정	그저 그렇다	3	3	3	3	2	3	3	3	3	3	4	4	4	3	3	3	2	4	4	2	4	4	4	4	2	2	2	2	4	5	3	3	5	2	3	3	2
2020-05-18 11:14:29	네	1999	여자	3학년	3년제	충청권	알고 있다	매우 그렇다	매우 그렇다	잘 모르겠다	대학 전공교육과정	그렇다	4	4	3	3	3	2	4	4	2	4	4	4	4	5	3	4	4	5	5	3	3	3	4	3	3	2	2	2	4	4	4	3	4	2	2	3	2
2020-05-18 11:14:55	네	1999	여자	3학년	3년제	충청권	그저 그렇다	그렇다	그렇다	잘 모르겠다	대학 전공교육과정	그저 그렇다	4	2	4	4	1	2	2	2	1	5	4	2	4	4	4	4	4	5	4	4	4	4	2	5	1	2	1	1	4	4	4	4	5	5	4	4	1
2020-05-18 11:16:40	네	98	여자	3학년	3년제	충청권	알고 있다	그렇다	그렇다	잘 모르겠다	대학 교양교육과정	그저 그렇다	4	3	2	2	2	2	4	2	2	4	4	4	4	2	2	4	3	3	4	3	4	4	4	3	2	2	2	3	4	4	4	3	4	4	3	3	4
2020-05-18 11:21:05	네	1999	여자	3학년	3년제	충청권	그저 그렇다	그렇다	그렇다	아니오	대학 전공교육과정	그저 그렇다	3	2	4	2	3	2	3	2	3	3	3	4	3	4	3	2	2	3	3	3	3	3	3	3	4	2	3	3	3	3	4	4	3	3	3	3	3
2020-05-18 11:28:08	네	1997	여자	3학년	3년제	충청권	그저 그렇다	그렇다	그렇다	잘 모르겠다	대학 교양교육과정	그저 그렇다	4	2	3	4	3	2	4	3	3	5	5	3	4	4	3	3	4	4	5	4	5	5	3	4	1	1	1	2	4	5	4	3	5	1	1	1	2
2020-05-18 11:33:15	네	1997	여자	3학년	3년제	충청권	잘 모른다	그렇다	그렇다	아니오	대학 전공교육과정	그렇다	4	4	3	4	5	2	2	2	2	2	2	3	2	2	2	2	2	2	4	4	3	2	2	2	4	2	2	2	2	3	2	2	2	3	3	2	2
2020-05-18 11:33:42	네	2000	여자	3학년	3년제	충청권	알고 있다	그렇다	그렇다	잘 모르겠다	대학 전공교육과정	그렇다	4	2	2	4	4	4	4	2	2	5	4	5	5	5	2	4	4	4	5	2	5	4	4	4	1	1	1	1	5	5	4	2	5	1	2	2	2
2020-05-18 11:38:51	네	1999	여자	3학년	3년제	충청권	그저 그렇다	그렇다	그렇다	잘 모르겠다	협회나 학회 보수교육	그저 그렇다	4	3	3	5	5	4	4	3	4	5	5	4	4	3	4	4	4	3	4	5	4	4	4	4	2	2	2	2	5	5	5	5	5	2	3	2	4
2020-05-18 12:28:56	네	1996	여자	3학년	3년제	충청권	알고 있다	그렇다	그렇다	예	대학 전공교육과정	그렇다	4	4	3	3	3	3	4	3	3	4	3	4	4	4	3	3	3	4	4	3	4	4	4	4	3	4	3	4	4	4	4	4	4	4	3	4	4
2020-05-18 13:08:52	네	1999	여자	3학년	3/4학년제	충청권	알고 있다	매우 그렇다	매우 그렇다	예	대학 전공교육과정	매우 그렇다	5	5	5	3	3	3	4	4	5	4	5	4	5	4	5	4	5	3	5	4	4	4	5	5	4	3	3	3	4	5	4	4	4	4	4	4	4
2020-05-18 16:02:22	네	2000	여자	2학년	3년제	서울‧경기‧인천권	그저 그렇다	그렇다	그렇다	잘 모르겠다	대학 전공교육과정	그저 그렇다	3	3	3	2	2	2	2	2	2	2	2	2	3	3	3	2	3	3	5	3	3	3	3	3	2	2	2	2	3	3	3	3	5	3	3	3	3
2020-05-18 16:53:29	네	2000	여자	2학년	3년제	서울‧경기‧인천권	그저 그렇다	그렇다	그렇다	잘 모르겠다	대학 교양교육과정	그렇다	4	4	3	2	2	3	5	4	3	4	4	4	4	3	4	4	5	5	5	5	5	5	3	5	3	4	4	4	5	5	5	5	5	2	3	3	4
2020-05-18 20:38:02	네	1999	여자	2학년	3년제	서울‧경기‧인천권	그저 그렇다	그렇다	그렇다	잘 모르겠다	대학 전공교육과정	그저 그렇다	4	4	2	4	2	1	4	2	2	5	4	3	5	5	4	3	4	5	5	5	5	4	5	4	1	3	1	4	5	5	5	5	5	2	4	4	1
2020-05-18 21:31:24	네	2000	여자	2학년	3년제	서울‧경기‧인천권	알고 있다	매우 그렇다	매우 그렇다	예	대학 교양교육과정	그렇다	3	3	3	3	3	3	3	3	3	3	3	3	3	3	3	3	3	3	3	3	3	3	3	3	3	3	3	3	3	3	3	3	3	3	3	3	3
2020-05-19 19:48:26	네	1997	여자	4학년	4년제	충청권	그저 그렇다	그렇다	그렇다	아니오	대학 전공교육과정	그렇다	3	3	3	4	4	2	3	2	2	4	4	3	3	3	3	4	3	3	3	3	4	2	4	3	1	1	1	1	3	5	4	3	3	3	3	2	3
2020-05-19 23:56:07	네	1998	여자	4학년	4년제	충청권	잘 모른다	그렇다	그렇다	아니오	대학 교양교육과정	그저 그렇다	5	5	5	5	5	4	5	4	1	5	5	4	5	5	4	3	3	5	5	5	4	4	5	5	2	3	2	3	4	4	5	5	5	4	4	4	4
2020-05-20 11:09:08	네	1996	여자	4학년	4년제	충청권	알고 있다	매우 그렇다	그렇다	예	협회나 학회 보수교육	그렇다	3	4	4	2	2	3	4	4	2	4	4	4	4	3	4	4	4	4	5	5	4	4	4	3	4	3	4	4	5	5	5	4	5	4	4	4	5
2020-05-20 11:14:25	네	1998	여자	4학년	4년제	충청권	그저 그렇다	그렇다	그렇다	예	대학 전공교육과정	그저 그렇다	3	3	3	3	3	3	3	3	3	3	3	3	3	3	3	3	3	3	3	4	3	3	3	3	3	3	3	3	3	3	3	3	3	3	3	3	3
2020-05-20 11:30:04	네	1997	여자	4학년	4년제	충청권	알고 있다	매우 그렇다	매우 그렇다	잘 모르겠다	대학 전공교육과정	매우 그렇다	5	4	3	4	3	4	4	3	3	5	3	3	4	3	4	4	3	4	5	4	4	5	3	5	2	2	3	4	5	5	5	3	5	2	3	3	4
2020-05-21 19:21:50	네	2000	여자	2학년	전공심화과정	서울‧경기‧인천권	알고 있다	매우 그렇다	매우 그렇다	잘 모르겠다	대학 비교과 교육과정	그렇다	4	3	2	2	2	2	3	3	3	3	3	3	3	3	3	3	3	4	5	4	4	4	3	5	3	3	3	3	3	3	3	3	3	3	4	4	4
2020-05-22 16:53:08	네	1997	여자	4학년	4년제	충청권	알고 있다	매우 그렇다	매우 그렇다	잘 모르겠다	대학 전공교육과정	그렇다	4	4	2	3	2	3	4	3	2	4	3	3	3	4	3	3	4	4	4	4	3	4	4	3	2	2	2	3	4	5	4	3	5	3	4	3	4
2020-05-22 17:58:31	네	1998	여자	4학년	4년제	경상권	알고 있다	그렇다	그렇다	잘 모르겠다	대학 전공교육과정	그렇다	4	4	4	4	4	4	4	4	5	4	4	4	4	4	4	4	4	4	4	4	4	4	4	4	4	4	4	4	4	4	4	4	4	4	4	4	4
2020-05-22 17:59:34	네	1998	여자	4학년	4년제	경상권	알고 있다	매우 그렇다	매우 그렇다	아니오	대학 전공교육과정	그렇다	4	4	3	3	2	2	3	2	2	4	3	4	4	2	2	4	3	4	4	3	4	3	3	4	1	1	1	2	4	5	4	3	5	2	3	3	3
2020-05-22 18:17:59	네	1999년4월15일	여자	3학년	3년제	경상권	알고 있다	매우 그렇다	매우 그렇다	예	대학 전공교육과정	그렇다	3	4	4	3	4	3	4	3	4	4	3	5	4	4	4	3	5	4	3	4	3	4	3	4	3	3	3	3	4	5	4	4	5	3	3	3	3
2020-05-22 18:19:12	네	2000년	여자	2학년	3년제	경상권	아주 잘 알고 있다	매우 그렇다	매우 그렇다	잘 모르겠다	협회나 학회 보수교육	그렇다	3	3	3	3	3	3	3	3	3	3	3	3	3	3	3	3	3	3	3	3	3	3	3	3	3	3	3	3	3	3	3	3	3	3	3	3	3
2020-05-22 18:20:08	네	1999	여자	3학년	3년제	경상권	알고 있다	매우 그렇다	매우 그렇다	예	대학 비교과 교육과정	그렇다	4	4	4	4	4	4	4	4	4	4	4	4	4	4	4	4	4	4	4	4	4	4	4	4	2	3	2	4	4	4	4	4	4	3	3	3	4
2020-05-22 18:20:46	네	2000	여자	2학년	3년제	경상권	아주 잘 알고 있다	매우 그렇다	매우 그렇다	예	대학 전공교육과정	매우 그렇다	5	5	5	5	5	4	4	4	4	5	5	5	5	5	4	5	5	5	5	5	5	5	5	5	5	5	5	5	5	5	5	5	5	5	5	5	5
2020-05-22 18:21:42	네	19990415	여자	3학년	3년제	경상권	알고 있다	매우 그렇다	매우 그렇다	잘 모르겠다	대학 전공교육과정	그렇다	4	4	4	3	4	3	3	3	3	3	3	3	4	4	3	4	5	4	3	4	4	3	3	4	3	3	3	3	3	5	4	3	5	3	3	3	3
2020-05-22 18:22:14	네	2000	여자	2학년	3년제	경상권	아주 잘 알고 있다	매우 그렇다	매우 그렇다	예	대학 교양교육과정	매우 그렇다	3	3	5	3	3	3	5	5	3	5	5	5	5	5	5	5	3	5	5	5	5	3	3	5	1	3	3	4	5	5	5	5	5	1	1	1	3
2020-05-22 18:22:46	네	1999	여자	3학년	3년제	경상권	알고 있다	매우 그렇다	매우 그렇다	예	대학 전공교육과정	그렇다	3	4	4	4	4	4	4	4	4	4	4	4	4	4	4	4	5	4	5	4	4	4	4	4	3	3	3	3	4	3	3	3	3	3	3	3	3
2020-05-22 18:22:54	네	1999	여자	3학년	3년제	경상권	알고 있다	매우 그렇다	매우 그렇다	예	대학 전공교육과정	그렇다	3	4	4	4	4	4	4	4	4	4	4	4	4	4	4	4	5	4	5	4	4	4	4	4	3	3	3	3	4	3	3	3	3	3	3	3	3
2020-05-22 18:25:03	네	2000	여자	2학년	3년제	경상권	그저 그렇다	그렇다	그렇다	예	대학 전공교육과정	그저 그렇다	4	4	3	3	3	3	4	4	4	4	3	4	5	4	4	4	4	4	4	4	4	5	4	3	3	3	3	3	5	5	4	4	4	3	3	3	4
2020-05-22 18:25:30	네	2000	여자	2학년	3년제	경상권	아주 잘 알고 있다	매우 그렇다	매우 그렇다	예	대학 전공교육과정	매우 그렇다	5	5	5	5	5	4	4	4	3	4	4	4	3	4	4	4	4	4	3	3	3	4	4	4	2	2	3	4	5	4	3	4	3	3	3	3	3
2020-05-22 18:26:43	네	2000	여자	2학년	3년제	경상권	그저 그렇다	매우 그렇다	매우 그렇다	잘 모르겠다	대학 전공교육과정	그렇다	3	5	5	4	4	4	4	5	5	5	4	4	5	4	3	5	5	5	5	5	5	5	5	5	2	4	4	4	4	4	3	4	5	4	3	3	2
2020-05-22 18:33:08	네	1999년	여자	3학년	3년제	경상권	그저 그렇다	매우 그렇다	그렇다	잘 모르겠다	대학 비교과 교육과정	그렇다	3	3	3	4	4	4	3	3	3	4	4	4	4	4	4	4	3	3	5	3	3	4	2	3	2	2	2	2	5	5	4	4	5	2	2	2	3
2020-05-22 18:34:07	네	2000년	여자	1학년	3년제	경상권	알고 있다	그렇다	매우 그렇다	아니오	대학 전공교육과정	그렇다	3	3	3	3	3	3	3	3	3	3	4	3	4	3	3	3	3	3	4	4	4	3	3	4	3	4	4	3	3	4	3	4	4	3	3	4	4
2020-05-22 18:58:34	네	1998	여자	4학년	4년제	경상권	알고 있다	매우 그렇다	매우 그렇다	잘 모르겠다	대학 전공교육과정	그렇다	3	3	4	5	4	2	3	3	3	3	3	3	5	5	5	5	5	5	5	5	3	5	5	4	2	2	2	2	4	3	4	5	5	2	2	3	4
2020-05-22 19:09:47	네	2000	여자	2학년	3년제	경상권	알고 있다	그렇다	매우 그렇다	예	대학 전공교육과정	그저 그렇다	4	3	3	3	4	3	3	4	4	4	4	4	4	4	4	3	4	3	3	3	3	3	3	4	2	1	1	1	3	4	2	2	3	3	3	3	3
2020-05-22 19:28:48	네	1999	여자	4학년	4년제	경상권	그저 그렇다	그렇다	그렇다	아니오	협회나 학회 보수교육	그렇다	4	4	4	4	4	3	3	4	4	4	4	3	4	3	3	3	4	4	3	3	4	4	4	4	3	2	2	3	4	4	4	4	4	2	4	4	2
2020-05-22 19:34:34	네	1999	여자	3학년	3년제	경상권	알고 있다	매우 그렇다	매우 그렇다	잘 모르겠다	협회나 학회 보수교육	그렇다	5	4	4	3	3	3	4	3	3	3	3	3	4	3	3	3	3	3	3	3	3	3	3	4	4	3	3	3	4	4	3	4	4	3	3	3	4
2020-05-22 19:59:39	네	2000	여자	2학년	3년제	경상권	알고 있다	그렇다	그렇다	예	대학 교양교육과정	그렇다	3	3	3	3	3	3	3	3	3	3	3	3	3	3	3	3	3	3	3	3	3	3	3	3	1	2	1	2	4	4	2	2	4	2	1	1	2
2020-05-22 20:31:02	네	1999	여자	3학년	3년제	경상권	그저 그렇다	그렇다	매우 그렇다	아니오	대학 전공교육과정	매우 그렇다	4	4	4	3	3	5	5	5	4	3	4	4	5	5	5	4	5	4	3	4	5	5	5	5	5	5	5	4	4	4	4	3	4	5	5	5	5
2020-05-22 21:10:27	네	2000년	여자	2학년	3년제	경상권	아주 잘 알고 있다	매우 그렇다	매우 그렇다	예	대학 교양교육과정	그렇다	5	5	5	5	5	5	5	5	5	5	5	5	5	5	5	5	5	5	5	5	5	5	5	5	5	5	5	5	5	5	5	5	5	5	5	5	5
2020-05-22 23:44:10	네	2000년도	여자	2학년	3년제	경상권	알고 있다	매우 그렇다	매우 그렇다	잘 모르겠다	협회나 학회 보수교육	그렇다	4	3	3	2	2	2	2	3	2	2	2	4	2	4	3	5	4	4	5	5	3	2	3	2	2	2	1	1	3	5	4	3	3	1	3	2	1
2020-05-23 00:20:05	네	1999	여자	3학년	3년제	경상권	알고 있다	매우 그렇다	매우 그렇다	예	대학 전공교육과정	매우 그렇다	2	2	2	4	4	3	2	2	2	5	4	3	5	4	4	4	3	5	5	5	4	5	5	5	2	2	2	2	2	5	5	5	5	2	2	2	2
2020-05-23 09:49:39	네	2000년	여자	2학년	3년제	경상권	알고 있다	매우 그렇다	매우 그렇다	잘 모르겠다	대학 전공교육과정	매우 그렇다	5	5	5	5	5	5	5	5	4	5	5	4	5	5	5	5	5	5	5	5	5	5	5	5	2	2	3	5	5	5	5	5	5	3	4	4	4
2020-05-23 17:25:05	네	1998	여자	3학년	3년제	경상권	알고 있다	매우 그렇다	매우 그렇다	아니오	대학 교양교육과정	매우 그렇다	5	2	3	3	3	3	3	3	3	3	3	3	4	4	4	4	4	4	4	4	4	4	4	4	2	2	2	2	4	4	5	5	4	2	4	3	2
2020-05-23 17:25:10	네	1998	여자	3학년	3년제	경상권	알고 있다	매우 그렇다	매우 그렇다	아니오	대학 교양교육과정	매우 그렇다	5	2	3	3	3	3	3	3	3	3	3	3	4	4	4	4	4	4	4	4	4	4	4	4	2	2	2	2	4	4	5	5	4	2	4	3	2
2020-05-23 17:25:39	네	1999	여자	3학년	3년제	경상권	알고 있다	그렇다	그렇다	잘 모르겠다	대학 전공교육과정	그저 그렇다	3	3	3	4	3	3	3	3	3	3	3	4	3	3	3	3	3	3	3	3	3	3	3	3	3	3	3	3	3	3	3	3	3	3	3	3	3
2020-05-23 17:26:34	네	1999	여자	3학년	3년제	경상권	알고 있다	그렇다	그렇다	아니오	대학 교양교육과정	그렇다	4	4	3	4	4	4	4	4	4	4	4	4	4	4	4	4	4	4	4	4	4	5	4	5	2	3	4	3	3	5	3	2	3	2	2	2	3
2020-05-23 17:27:11	네	1998	여자	3학년	3년제	경상권	알고 있다	그렇다	그렇다	아니오	대학 교양교육과정	그렇다	4	4	4	4	4	4	4	3	3	4	4	3	3	3	3	3	3	3	4	4	4	3	3	3	2	2	2	3	4	4	4	4	4	4	4	4	3
2020-05-23 17:27:42	네	2000	여자	2학년	3년제	경상권	알고 있다	그렇다	그렇다	아니오	대학 교양교육과정	그렇다	4	4	4	5	5	3	5	5	4	5	5	4	4	5	5	5	5	5	5	4	5	5	4	5	3	3	5	5	5	5	5	5	5	3	3	3	4
2020-05-23 17:28:11	네	2000	여자	2학년	3년제	경상권	아주 잘 알고 있다	매우 그렇다	그렇다	아니오	대학 교양교육과정	그렇다	5	4	4	4	4	3	4	4	3	5	4	5	5	4	4	5	5	5	5	4	4	4	5	5	3	3	4	2	5	5	5	5	5	3	5	5	4
2020-05-23 17:28:14	네	980306	여자	3학년	3년제	경상권	알고 있다	그렇다	그렇다	잘 모르겠다	대학 교양교육과정	그저 그렇다	3	3	4	5	5	5	5	3	3	4	5	5	5	3	3	5	5	5	5	4	4	5	5	5	3	3	3	3	5	5	5	5	5	3	5	5	5
2020-05-23 17:28:27	네	2000.9.6	여자	2학년	3년제	경상권	잘 모른다	그렇다	그렇다	잘 모르겠다	대학 교양교육과정	그저 그렇다	2	3	2	2	2	2	3	2	3	3	2	3	2	3	3	3	2	3	2	2	2	2	2	3	2	2	2	2	4	5	5	5	5	2	2	2	3
2020-05-23 17:28:58	네	1999	여자	3학년	3년제	경상권	알고 있다	매우 그렇다	매우 그렇다	잘 모르겠다	대학 전공교육과정	그렇다	2	2	2	3	2	2	2	3	2	4	4	3	4	4	3	2	4	4	4	4	4	4	4	4	2	2	2	2	4	4	3	4	4	3	3	3	3
2020-05-23 17:30:41	네	2000	여자	2학년	3년제	경상권	잘 모른다	그렇다	그렇다	아니오	협회나 학회 보수교육	그저 그렇다	5	4	5	3	4	3	5	2	3	5	4	4	4	4	5	4	4	5	5	3	4	4	5	5	2	3	4	3	5	5	5	5	5	2	2	2	1
2020-05-23 17:32:06	네	2000	여자	2학년	3년제	경상권	알고 있다	그렇다	매우 그렇다	아니오	대학 전공교육과정	그렇다	3	3	3	4	3	3	4	3	4	3	3	4	3	3	5	4	5	3	3	3	3	4	3	4	2	2	3	3	3	3	3	4	3	3	3	3	3
2020-05-23 17:32:46	네	2000	여자	2학년	3년제	경상권	그저 그렇다	그렇다	그렇다	잘 모르겠다	대학 교양교육과정	그저 그렇다	4	4	4	5	5	4	4	4	4	3	5	4	5	5	5	5	5	5	5	5	3	5	3	5	2	2	4	2	5	5	5	5	5	5	4	5	5
2020-05-23 17:33:44	네	1999	여자	3학년	3년제	경상권	잘 모른다	그렇다	그렇다	잘 모르겠다	대학 비교과 교육과정	그저 그렇다	4	2	4	4	2	2	4	2	2	5	4	2	4	2	4	2	2	4	5	2	4	4	4	4	1	1	1	1	4	4	4	2	5	1	1	1	4
2020-05-23 17:34:31	네	2000	여자	2학년	3년제	경상권	알고 있다	매우 그렇다	그렇다	잘 모르겠다	대학 교양교육과정	그렇다	3	4	3	3	3	3	4	2	2	4	3	4	4	4	4	3	4	4	5	4	3	5	2	4	2	2	3	2	4	4	4	5	5	3	3	3	4
2020-05-23 17:40:49	네	1999년	여자	3학년	3년제	경상권	아주 잘 알고 있다	매우 그렇다	매우 그렇다	잘 모르겠다	대학 비교과 교육과정	그렇다	4	4	4	4	4	4	4	4	4	5	4	3	3	5	4	4	4	4	4	4	4	3	4	4	1	3	2	3	3	3	3	4	5	2	2	3	3
2020-05-23 17:56:00	네	2000년	여자	2학년	3년제	경상권	알고 있다	그렇다	그렇다	잘 모르겠다	대학 비교과 교육과정	그렇다	4	4	3	3	4	3	5	4	4	5	5	4	5	5	4	4	4	5	5	5	5	5	4	5	2	3	3	4	5	5	5	5	5	2	3	3	4
2020-05-23 18:13:14	네	1999년	여자	2학년	3년제	경상권	아주 잘 알고 있다	매우 그렇다	매우 그렇다	잘 모르겠다	대학 전공교육과정	그렇다	5	5	5	5	5	5	5	5	5	5	5	5	5	5	5	5	5	5	5	5	5	5	5	5	5	4	5	4	5	5	4	5	5	5	4	5	5
2020-05-23 18:13:33	네	2000년생	여자	3학년	3년제	경상권	알고 있다	그렇다	그렇다	예	대학 전공교육과정	그저 그렇다	4	4	3	3	3	3	4	3	3	4	3	3	4	4	3	3	4	4	4	4	4	3	3	4	3	3	3	3	4	4	4	4	4	3	4	3	3
2020-05-23 20:35:37	네	2000	여자	2학년	3년제	경상권	알고 있다	그렇다	그렇다	예	대학 교양교육과정	그렇다	3	4	3	4	3	3	4	2	2	5	4	4	3	4	3	5	3	4	5	3	3	2	4	2	3	4	3	2	4	2	4	4	3	4	4	2	4
2020-05-23 21:39:47	네	2000	여자	2학년	3년제	경상권	아주 잘 알고 있다	매우 그렇다	매우 그렇다	아니오	협회나 학회 보수교육	전혀 그렇지 않다	1	1	1	1	1	1	1	1	1	1	1	1	1	1	1	1	1	1	1	1	1	1	1	1	1	1	1	1	1	1	1	1	1	1	1	1	1
[truncated: 16 more columns]
